# Supplementary material for: Factors associated with Facebook addiction among university students amid the COVID-19 pandemic: Findings from an online cross-sectional survey
Source: PLoS One. 2022 Aug 25;17(8):e0272905. doi: 10.1371/journal.pone.0272905 (PMC9409578; doi:10.1371/journal.pone.0272905)
Supplement: S1 Dataset — (XLSX) [file pone.0272905.s001.xlsx]

## Sheet: Sheet1
1. Age:	2. Gender:	3. In which faculty you are studying:	4. Family Income (Monthly):	5. Marital Status:	6. Number of Family Members:	7. Family Type:	8. Current Location:	1. Are you separated from your family due to Covid-19?	2. Have you been quarantined during this pandemic?	3. Do you feel distant from family/friends?	4. Are you dealing with problems related to family conflict or break up?	5. Do you feel alone?	6. Has your movement been disrupted due to the lockdown?	7. Are you feeling depressed about this pandemic?	8. Have you lost a family member or relative to COVID-19?	9. Have you had any thoughts about suicide at least once in this pandemic situation?	10. Are you involved in any physical activity (eg exercise) during this corona situation?	11. Approximately how many hours a day do you spend on Facebook?	12. What is your reason for using Facebook?	1. You spend a lot of time thinking about Facebook or planning how to use it.	2. You feel the urge to use Facebook more and more.	3. You use Facebook to forget personal problems	4. You've tried to cut back on Facebook use but haven't succeeded.	5. If you can't use Facebook, you become restless or agitated.	6. You use Facebook so much that it has a negative impact on your work/studies.	(1) I can keep up with the people around me	(2) I lack a partner	(3) I have no one to whom I can depend	(4) I don't feel lonely	(5) I consider myself a part of my friends.	(6) I have a lot in common with the people around me	(7) I am not close to anyone else.	(8) My interests and ideas are not appreciated by people around me.	(9) I am an extrovert.	(10) There are people to whom I feel close.	(11) I think people leave me.	(12) My social relationships are not very fulfilling.	(13) Nobody knows me well	(14) I feel isolated from others	(15) I can have company whenever I want.	(16) There are people who understand me very well.	(17) I feel unhappy when rejected by others.	(18) People are around me but not with me	(19) There are people with whom I can talk	(20) There are some people whom I can depend on.
21	woman	science	25000-50000 Tk	unmarried	4	A. small family	the city	b. no	b. no	b. no	b. no	b. no	b. no	A. yes	A. yes	b. no	A. yes	1	Education, maintaining social networks	very little	Very little	Very little	Very little	Very little	Very little	sometimes	often	often	sometimes	very little	sometimes	often	sometimes	never	sometimes	often	often	sometimes	often	very little	sometimes	very little	sometimes	sometimes	very little
21	woman	science	25000-50000 Tk	unmarried	4	A. small family	the city	b. no	b. no	A. yes	A. yes	A. yes	A. yes	A. yes	b. no	b. no	A. yes	1	Business work, education	Very little	Very little	sometimes	very little	Very little	Very little	often	sometimes	sometimes	never	sometimes	very little	very little	very little	sometimes	sometimes	often	often	often	often	never	sometimes	never	sometimes	often	often
22	male	Social science	25000-50000 Tk	unmarried	4	A. small family	the city	b. no	A. yes	A. yes	b. no	A. yes	A. yes	A. yes	b. no	A. yes	b. no	8.5	Business work, maintaining social network, passing time, no specific reason	sometimes	very little	sometimes	often	Very little	often	sometimes	often	sometimes	very little	sometimes	very little	sometimes	very little	sometimes	sometimes	often	often	sometimes	often	very little	very little	sometimes	often	very little	very little
22	woman	Business education	25000-50000 Tk	unmarried	4	A. small family	the city	b. no	A. yes	A. yes	b. no	A. yes	A. yes	A. yes	b. no	b. no	A. yes	3.5	Education, maintaining social networks, passing time, no specific reason	sometimes	sometimes	sometimes	very little	Very little	often	often	sometimes	very little	sometimes	often	very little	very little	sometimes	very little	often	often	sometimes	sometimes	often	often	often	sometimes	often	often	often
21	male	Business education	25000-50000 Tk	unmarried	6	A. small family	the city	b. no	A. yes	A. yes	b. no	A. yes	A. yes	A. yes	b. no	b. no	b. no	2.5	Maintaining social networks, no specific reason	Very little	very little	sometimes	Very little	Very little	often	often	often	very little	sometimes	sometimes	very little	often	often	never	very little	often	sometimes	often	often	never	never	very little	often	very little	very little
21	woman	science	25000-50000 Tk	unmarried	6	A. small family	the city	b. no	A. yes	A. yes	A. yes	A. yes	A. yes	A. yes	b. no	A. yes	A. yes	5	Passing time, no specific reason	Very little	Very little	Very little	very little	Very little	Very little	sometimes	often	often	often	very little	very little	never	sometimes	never	never	often	often	often	often	never	never	sometimes	often	never	never
21	male	Business education	25000-50000 Tk	unmarried	6	b. joint family	the city	b. no	A. yes	b. no	b. no	b. no	A. yes	b. no	b. no	b. no	A. yes	1.5	Maintain social networks	Very little	Very little	Very little	Very little	Very little	very little	often	never	never	sometimes	often	often	never	never	often	often	never	never	never	never	often	often	never	never	often	often
20	woman	Business education	Less than Rs. 25000	unmarried	4	b. joint family	the city	A. yes	A. yes	A. yes	A. yes	A. yes	A. yes	A. yes	A. yes	A. yes	A. yes	6	Business work, education, maintaining social network, passing time, no specific reason	very little	sometimes	often	very little	sometimes	sometimes	often	sometimes	very little	often	sometimes	very little	often	sometimes	never	often	sometimes	often	often	often	never	often	often	often	often	very little
21	woman	Business education	25000-50000 Tk	unmarried	3	A. small family	the city	b. no	b. no	A. yes	A. yes	A. yes	A. yes	A. yes	A. yes	A. yes	b. no	5	Release from the stress of everyday life	very little	sometimes	often	often	often	very often	often	often	often	often	sometimes	sometimes	often	often	sometimes	very little	often	sometimes	often	often	sometimes	never	often	often	very little	very little
20	male	Business education	25000-50000 Tk	unmarried	5	b. joint family	the city	b. no	b. no	b. no	A. yes	A. yes	A. yes	A. yes	b. no	b. no	A. yes	2.5	Maintaining social networks, relieving the stress of everyday life	very little	very little	sometimes	sometimes	Very little	sometimes	often	sometimes	sometimes	very little	very little	never	never	very little	never	often	very little	very little	very little	very little	never	very little	very little	sometimes	often	often
23	woman	Business education	25000-50000 Tk	unmarried	4	A. small family	the city	A. yes	A. yes	A. yes	A. yes	A. yes	A. yes	A. yes	A. yes	b. no	b. no	2	Education, relief from the stress of daily life	Very little	Very little	very often	very little	very little	Very little	very little	often	often	sometimes	never	never	often	often	often	never	often	often	often	often	never	never	often	often	very little	never
21	male	Business education	Less than Rs. 25000	married	6	A. small family	the city	A. yes	A. yes	A. yes	A. yes	A. yes	A. yes	A. yes	b. no	A. yes	b. no	3	Maintaining social networks, relieving the stress of everyday life, passing time	sometimes	very little	sometimes	Very little	Very little	Very little	often	often	often	sometimes	often	very little	never	never	very little	often	sometimes	never	very little	never	never	sometimes	never	very little	sometimes	sometimes
21	woman	Business education	More than 50000 rupees	unmarried	3	A. small family	the city	b. no	A. yes	A. yes	A. yes	A. yes	A. yes	A. yes	A. yes	b. no	b. no	6.5	Education, maintaining a social network, relieving the stress of everyday life, passing time, no specific reason	very little	often	often	sometimes	sometimes	sometimes	often	often	sometimes	sometimes	often	sometimes	very little	very little	never	often	often	very little	very little	often	never	very little	often	often	sometimes	sometimes
21	woman	Business education	Less than Rs. 25000	unmarried	7	b. joint family	the city	b. no	A. yes	b. no	b. no	A. yes	A. yes	A. yes	b. no	b. no	A. yes	5	Business work, education	Very little	very little	Very little	Very little	Very little	very little	very little	often	very little	sometimes	often	very little	sometimes	sometimes	very little	sometimes	very little	often	often	often	very little	very little	often	sometimes	sometimes	sometimes
25	male	Business education	25000-50000 Tk	unmarried	3	A. small family	the city	b. no	b. no	b. no	A. yes	A. yes	b. no	A. yes	A. yes	A. yes	b. no	8	Release from the stress of everyday life	Very little	very little	often	often	sometimes	often	sometimes	often	often	often	sometimes	sometimes	never	never	sometimes	sometimes	often	often	often	often	never	never	often	often	never	never
24	male	Business education	25000-50000 Tk	unmarried	6	A. small family	the city	b. no	A. yes	A. yes	A. yes	A. yes	A. yes	A. yes	A. yes	b. no	b. no	10.5	Education, maintaining social networks, relieving the stress of everyday life, passing time	often	often	sometimes	very often	sometimes	often	often	very little	very little	sometimes	often	sometimes	sometimes	sometimes	sometimes	sometimes	sometimes	sometimes	sometimes	sometimes	sometimes	sometimes	sometimes	sometimes	sometimes	sometimes
24	male	Business education	25000-50000 Tk	unmarried	6	b. joint family	the city	b. no	A. yes	A. yes	A. yes	A. yes	b. no	b. no	b. no	b. no	A. yes	2.5	Business work, education, maintaining social network	Very little	very little	very little	very little	sometimes	sometimes	never	very little	never	sometimes	often	often	never	sometimes	sometimes	very little	sometimes	sometimes	sometimes	very little	never	often	sometimes	often	very little	often
26	male	Business education	More than 50000 rupees	unmarried	4	A. small family	the village	A. yes	A. yes	A. yes	b. no	A. yes	A. yes	A. yes	b. no	A. yes	b. no	4	Maintain social networks	sometimes	sometimes	often	very often	very often	very often	sometimes	never	very little	sometimes	sometimes	very little	very little	very little	sometimes	very little	sometimes	sometimes	often	very little	very little	very little	very little	very little	very little	very little
21	woman	science	25000-50000 Tk	unmarried	5	A. small family	the city	b. no	A. yes	A. yes	A. yes	A. yes	A. yes	A. yes	b. no	A. yes	b. no	5	Release from the stress of everyday life	sometimes	sometimes	sometimes	sometimes	sometimes	sometimes	often	sometimes	often	never	sometimes	very little	very little	sometimes	often	very little	often	often	often	often	very little	very little	often	often	very little	never
22	male	Arts	More than 50000 rupees	unmarried	3	A. small family	the city	b. no	A. yes	A. yes	b. no	b. no	A. yes	b. no	b. no	b. no	A. yes	5	There is no specific reason	sometimes	very little	very little	very little	very little	very little	often	never	never	never	very little	often	very little	very little	never	very little	never	never	never	never	often	very little	very little	very little	often	often
20	male	Social science	More than 50000 rupees	unmarried	4	A. small family	the city	A. yes	A. yes	A. yes	b. no	A. yes	A. yes	A. yes	b. no	b. no	b. no	6	There is no specific reason	Very little	often	Very little	very often	sometimes	sometimes	very little	never	very little	sometimes	sometimes	very little	very little	very little	never	very little	very little	sometimes	very little	sometimes	never	never	sometimes	very little	often	very little
19	male	humane	25000-50000 Tk	unmarried	4	A. small family	the city	b. no	A. yes	A. yes	b. no	b. no	A. yes	A. yes	b. no	b. no	b. no	3	There is no specific reason	Very little	often	sometimes	very little	often	sometimes	sometimes	sometimes	very little	very little	very little	sometimes	very little	very little	sometimes	sometimes	sometimes	very little	very little	very little	sometimes	very little	often	very little	very little	sometimes
20	woman	Business education	Less than Rs. 25000	unmarried	5	A. small family	the city	b. no	A. yes	b. no	b. no	b. no	A. yes	A. yes	b. no	A. yes	b. no	4	There is no specific reason	often	very often	very little	very little	very little	sometimes	sometimes	sometimes	sometimes	very little	sometimes	sometimes	very little	sometimes	often	sometimes	sometimes	very little	sometimes	very little	very little	sometimes	very little	very little	sometimes	very little
21	woman	science	Less than Rs. 25000	unmarried	4	A. small family	the city	b. no	A. yes	A. yes	A. yes	A. yes	A. yes	A. yes	b. no	A. yes	b. no	6	Relief from the stress of everyday life, passing time, no specific reason	often	very little	sometimes	often	very little	very little	sometimes	very little	very little	very little	sometimes	sometimes	sometimes	sometimes	sometimes	very little	very little	sometimes	sometimes	very little	sometimes	very little	very little	very little	sometimes	sometimes
23	woman	Business education	25000-50000 Tk	married	5	A. small family	the city	A. yes	A. yes	A. yes	b. no	A. yes	A. yes	A. yes	b. no	A. yes	b. no	4	Maintaining social networks, relieving the stress of everyday life, no specific reason	often	very little	sometimes	Often	Very Little	Very Little	Very Little	Very Little	Very Little	Sometimes	Very Little	Very Little	Sometimes	Sometimes	Very Little	Very Little	Very Little	Sometimes	Sometimes	Sometimes	Very Little	Very Little	Very Little	Never	Sometimes	Very Little
22	male	science	Less than Rs. 25000	unmarried	3	A. small family	the village	b. no	b. no	b. no	b. no	A. yes	A. yes	A. yes	b. no	A. yes	b. no	5	There is no specific reason	often	very little	very little	sometimes	Very little	sometimes	often	sometimes	sometimes	sometimes	sometimes	sometimes	very little	very little	sometimes	sometimes	very little	sometimes	sometimes	sometimes	never	very little	never	very little	sometimes	often
21	woman	Social science	25000-50000 Tk	unmarried	4	A. small family	the city	A. yes	A. yes	A. yes	b. no	b. no	A. yes	b. no	b. no	b. no	b. no	4	passing time	sometimes	sometimes	very little	sometimes	very little	sometimes	often	very little	never	sometimes	sometimes	sometimes	sometimes	sometimes	often	sometimes	sometimes	very little	sometimes	sometimes	very little	very little	sometimes	often	never	sometimes
23	woman	Business education	25000-50000 Tk	married	3	A. small family	the city	b. no	b. no	b. no	b. no	b. no	b. no	b. no	b. no	b. no	b. no	5.5	There is no specific reason	Very little	very little	sometimes	very little	sometimes	often	often	never	never	never	sometimes	never	very little	very little	sometimes	sometimes	never	often	never	never	never	often	sometimes	never	often	very little
25	male	science	Less than Rs. 25000	unmarried	4	A. small family	the village	b. no	b. no	b. no	A. yes	A. yes	b. no	A. yes	b. no	b. no	b. no	2	passing time	Very little	Very little	Very little	Very little	Very little	Very little	often	very little	often	often	sometimes	often	very little	very little	sometimes	often	sometimes	sometimes	sometimes	sometimes	sometimes	sometimes	sometimes	sometimes	sometimes	sometimes
18	male	Business education	25000-50000 Tk	unmarried	5	A. small family	the city	b. no	A. yes	b. no	b. no	b. no	b. no	A. yes	A. yes	A. yes	Yes	4	Education, maintaining social networks, passing time, no specific reason	Often	Sometimes	Sometimes	Sometimes	Sometimes	Sometimes	Very Little	Often	Often	Often	Often	Never	Never	Never	Never	Sometimes	Often	Often	Often	Never	Very Little	Very Little	Very Little	Very Little	Very Little	Very Little
20	Woman	Arts	25,000-50,000 BDT	Married	2	Nuclear family	Urban	Yes	Yes	Yes	No	No	Yes	Yes	No	No	No	4	Business work, education, maintaining social network, release from the stress of daily life, passing time	Sometimes	Very Little	খুব Often	Sometimes	Sometimes	Never	Sometimes	Often	Sometimes	Often	Often	Sometimes	Sometimes	Very Little	Sometimes	Very Little	Sometimes	Very Little	Often	Sometimes	Very Little	Very Little	Very Little	Very Little	Very Little	Very Little
21	Male	Science	>50,000 BDT	Bachelor	3	Nuclear family	Urban	No	No	No	No	No	No	No	No	No	No	3	Education, passage of time, no specific reason	Very Little	Very Little	Very Little	Very Little	Very Little	Very Little	Sometimes	Sometimes	Sometimes	Sometimes	Sometimes	Sometimes	Very Little	Very Little	Sometimes	Sometimes	Never	Very Little	Very Little	Very Little	Never	Sometimes	Very Little	Very Little	Very Little	Very Little
40	Woman	Arts	25,000-50,000 BDT	Married	4	Nuclear family	Urban	Yes	Yes	Yes	No	Yes	Yes	Yes	No	No	No	1	passing time	Very Little	Very Little	Very Little	Very Little	Very Little	Very Little	Very Little	Often	Often	Often	Often	Sometimes	Sometimes	Sometimes	Often	Sometimes	Very Little	Very Little	Very Little	Very Little	Very Little	Very Little	Very Little	Very Little	Very Little	Very Little
23	Male	Science	25,000-50,000 BDT	Bachelor	5	Nuclear family	Urban	Yes	Yes	Yes	Yes	Yes	Yes	Yes	Yes	Yes	No	1	passing time	Very Little	Very Little	Very Little	Very Little	Very Little	Very Little	Very Little	Often	Sometimes	Sometimes	Sometimes	Sometimes	Sometimes	Sometimes	Sometimes	Sometimes	Sometimes	Sometimes	Sometimes	Sometimes	Sometimes	Very Little	Very Little	Very Little	Very Little	Sometimes
24	Male	Business education	>50,000 BDT	Bachelor	3	Nuclear family	Urban	No	Yes	No	Yes	Yes	Yes	No	Yes	No	Yes	1	Business work, education, freedom from the stress of daily life	Never	Never	Very Little	Often	Very Little	Very Little	Often	Sometimes	Sometimes	Sometimes	Often	Sometimes	Very Little	Often	Very Little	Often	Very Little	Never	Sometimes	Sometimes	Often	Often	Sometimes	Sometimes	Often	Sometimes
15	Woman	Arts	25,000-50,000 BDT	Married	5	Nuclear family	Urban	No	Yes	Yes	No	Yes	Yes	Yes	Yes	No	Yes	5	Education, maintaining social networks, passing time	Sometimes	Sometimes	Sometimes	Sometimes	Sometimes	Sometimes	Sometimes	Sometimes	Sometimes	Often	Very Little	Never	Never	Never	Sometimes	Sometimes	Never	Very Little	Very Little	Often	Sometimes	Often	Sometimes	Sometimes	Sometimes	Sometimes
16	Male	Business education	<25,000 BDT	Bachelor	5	Nuclear family	Urban	No	No	No	No	No	No	No	No	No	No	4	passing time	Very Little	Very Little	Very Little	Very Little	Very Little	Very Little	Very Little	Very Little	Very Little	Sometimes	Often	Sometimes	Very Little	Very Little	Very Little	Sometimes	Sometimes	Very Little	Sometimes	Sometimes	Sometimes	Very Little	Very Little	Sometimes	Sometimes	Very Little
22	Woman	Business education	>50,000 BDT	Bachelor	5	Nuclear family	Urban	No	No	Yes	Yes	Yes	Yes	Yes	No	No	No	1.5	Education, maintaining social networks, passing time	Never	Very Little	Very Little	Very Little	Never	Very Little	Often	Often	Sometimes	Sometimes	Often	Often	Sometimes	Sometimes	Sometimes	Sometimes	Sometimes	Sometimes	Sometimes	Sometimes	Sometimes	Sometimes	Sometimes	Sometimes	Sometimes	Sometimes
33	Male	Science	>50,000 BDT	Married	6	Nuclear family	Urban	Yes	Yes	Yes	Yes	Yes	Yes	Yes	Yes	Yes	Yes	1	Maintain social networks	Never	Very Little	Very Little	Very Little	Very Little	Never	Sometimes	Sometimes	Sometimes	Sometimes	Sometimes	Sometimes	Sometimes	Sometimes	Sometimes	Sometimes	Sometimes	Sometimes	Sometimes	Sometimes	Sometimes	Sometimes	Very Little	Sometimes	Sometimes	Sometimes
24	Male	Business education	25,000-50,000 BDT	Bachelor	6	Nuclear family	Urban	No	Yes	No	No	Yes	Yes	Yes	No	No	No	3	Maintain social networks	Sometimes	Often	খুব Often	Often	খুব Often	Very Little	Often	Often	Very Little	Often	Very Little	Often	Very Little	Sometimes	Often	Often	Sometimes	Often	Often	Very Little	Never	Often	Very Little	Very Little	Often	Sometimes
23	Woman	Science	>50,000 BDT	Bachelor	4	Nuclear family	Urban	No	Yes	No	Yes	Yes	Yes	Yes	No	No	No	4.5	Education, maintaining a social network, relieving the stress of everyday life, passing time, no specific reason	Never	Sometimes	খুব Often	খুব Often	খুব Often	Often	Often	Very Little	Never	Very Little	Often	Very Little	Never	Very Little	Often	Sometimes	Sometimes	Very Little	Very Little	Sometimes	Often	Never	Often	Sometimes	Often	Often
20	Woman	Social science	>50,000 BDT	Bachelor	6	Nuclear family	Urban	No	No	Yes	No	No	Yes	Yes	Yes	No	No	2	Education, passage of time	Sometimes	Never	Never	Sometimes	Never	Sometimes	Often	Never	Never	Never	Sometimes	Sometimes	Very Little	Very Little	Never	Sometimes	Very Little	Never	Sometimes	Very Little	Sometimes	Sometimes	Sometimes	Very Little	Sometimes	Sometimes
21	Woman	Social science	>50,000 BDT	Bachelor	4	Nuclear family	Urban	No	Yes	No	Yes	Yes	Yes	No	No	No	No	8	Maintaining social networks, relieving the stress of everyday life, passing time	Never	Never	Never	Very Little	Never	Sometimes	Very Little	Sometimes	Very Little	Very Little	Very Little	Very Little	Sometimes	Sometimes	Sometimes	Sometimes	Sometimes	Sometimes	Often	Often	Sometimes	Sometimes	Sometimes	Sometimes	Sometimes	Sometimes
22	Male	Science	>50,000 BDT	Bachelor	3	Nuclear family	Urban	No	Yes	Yes	No	Yes	No	No	No	No	Yes	2	There is no specific reason	Never	Sometimes	Never	Often	Never	Sometimes	Sometimes	Very Little	Never	Sometimes	Sometimes	Very Little	Never	Very Little	Never	Sometimes	Never	Very Little	Very Little	Very Little	Sometimes	Very Little	Never	Never	Sometimes	Sometimes
22	Woman	Social science	>50,000 BDT	Married	4	Nuclear family	Urban	No	Yes	Yes	Yes	Yes	Yes	Yes	No	No	No	1	Passing time, no specific reason	Never	Never	Sometimes	Very Little	খুব Often	Sometimes	Often	Often	Often	Sometimes	Often	Often	Sometimes	Very Little	Often	Often	Sometimes	Sometimes	Sometimes	Sometimes	Often	Often	Sometimes	Very Little	Often	Sometimes
21	Woman	Social science	>50,000 BDT	Bachelor	4	Nuclear family	Urban	No	Yes	Yes	Yes	No	Yes	Yes	Yes	Yes	Yes	3	Education, maintaining social networks, relieving the stress of everyday life, passing time	Very Little	Never	Sometimes	Sometimes	Very Little	Sometimes	Often	Sometimes	Sometimes	Sometimes	Sometimes	Very Little	Sometimes	Sometimes	Sometimes	Often	Very Little	Sometimes	Sometimes	Sometimes	Sometimes	Very Little	Very Little	Often	Sometimes	Often
22	Woman	Social science	>50,000 BDT	Bachelor	5	Nuclear family	Urban	No	Yes	No	No	No	No	No	No	No	Yes	4.5	There is no specific reason	Never	Never	Never	Sometimes	Never	Sometimes	Often	Never	Very Little	Very Little	Very Little	Sometimes	Very Little	Very Little	Sometimes	Often	Very Little	Very Little	Sometimes	Very Little	Sometimes	Very Little	Very Little	Sometimes	Sometimes	Often
22	Male	Social science	<25,000 BDT	Bachelor	3	Nuclear family	Urban	No	No	Yes	No	Yes	Yes	Yes	No	Yes	Yes	6.5	Maintaining social networks, relieving the stress of everyday life, passing time, no specific reason	Sometimes	Sometimes	Never	Often	Never	খুব Often	Sometimes	Sometimes	Very Little	Sometimes	Often	Often	Very Little	Never	Often	Often	Very Little	Sometimes	Sometimes	Very Little	Sometimes	Often	Often	Very Little	Often	Often
22	Woman	Social science	>50,000 BDT	Bachelor	4	Nuclear family	Urban	No	No	Yes	No	Yes	Yes	Yes	No	Yes	No	10	Education, maintaining social networks, relieving the stress of everyday life, passing time	Never	Never	Sometimes	Sometimes	Never	Very Little	Often	Sometimes	Very Little	Sometimes	Often	Very Little	Very Little	Never	Very Little	Often	Often	Sometimes	Very Little	Very Little	Sometimes	Sometimes	Very Little	Sometimes	Often	Often
21	Woman	Social science	>50,000 BDT	Bachelor	3	Nuclear family	Urban	No	Yes	No	No	Yes	Yes	Yes	No	No	No	3	Passing time, no specific reason	Never	Never	Never	Very Little	Very Little	Sometimes	Often	Often	Often	Very Little	Very Little	Very Little	Sometimes	Sometimes	Sometimes	Sometimes	Very Little	Often	Often	Often	Sometimes	Very Little	Sometimes	Often	Often	Often
22	Male	Social science	>50,000 BDT	Bachelor	4	Nuclear family	Urban	No	Yes	Yes	No	Yes	Yes	Yes	No	Yes	Yes	4.5	Education, maintaining social networks, relieving the stress of everyday life, passing time	Sometimes	Very Little	Sometimes	Often	Very Little	Sometimes	Sometimes	Very Little	Never	Sometimes	Very Little	Very Little	Never	Sometimes	Never	Often	Sometimes	Sometimes	Sometimes	Sometimes	Often	Very Little	Very Little	Often	Often	Often
20	Male	Business education	25,000-50,000 BDT	Bachelor	6	Nuclear family	Urban	Yes	Yes	Yes	Yes	Yes	Yes	Yes	No	No	No	8	Education, maintaining a social network, relieving the stress of everyday life, passing time, no specific reason	Sometimes	Sometimes	Often	Often	Often	Often	Sometimes	Often	Often	Very Little	Sometimes	Sometimes	Often	Often	Very Little	Sometimes	Sometimes	Sometimes	Sometimes	Often	Very Little	Sometimes	Sometimes	Sometimes	Sometimes	Sometimes
22	Male	Science	25,000-50,000 BDT	Bachelor	4	Nuclear family	Urban	No	Yes	Yes	No	Yes	Yes	Yes	Yes	No	Yes	3	There is no specific reason	Very Little	Sometimes	Sometimes	Often	Very Little	Often	Very Little	Often	Often	Very Little	Sometimes	Never	Very Little	Often	Never	Very Little	Often	Often	Often	Often	Very Little	Very Little	Sometimes	Often	Very Little	Very Little
22	Woman	Arts	>50,000 BDT	Bachelor	5	Nuclear family	Urban	Yes	Yes	Yes	Yes	No	No	Yes	Yes	No	Yes	1	There is no specific reason	Very Little	Very Little	Often	Very Little	Never	Sometimes	Often	Never	Sometimes	Very Little	Often	Sometimes	Never	Never	Very Little	Often	Sometimes	Very Little	Very Little	Very Little	Often	Often	Sometimes	Very Little	Often	Sometimes
22	Woman	Science	25,000-50,000 BDT	Bachelor	4	Nuclear family	Urban	No	No	Yes	Yes	Yes	Yes	Yes	No	Yes	No	5	Education, maintaining social networks, relieving the stress of everyday life, passing time	Sometimes	Very Little	Sometimes	Very Little	Very Little	Very Little	Often	Sometimes	Very Little	Very Little	Very Little	Sometimes	Sometimes	Very Little	Very Little	Very Little	Often	Sometimes	Very Little	Sometimes	Very Little	Very Little	Very Little	Often	Often	Very Little
22	Woman	Arts	25,000-50,000 BDT	Bachelor	3	Nuclear family	Urban	No	Yes	No	No	No	Yes	Yes	No	No	No	2	There is no specific reason	Very Little	Very Little	Very Little	Sometimes	Sometimes	Often	Sometimes	Often	Often	Very Little	Sometimes	Very Little	Often	Never	Often	Often	Often	Often	Often	Often	Never	Very Little	Often	Often	Sometimes	Sometimes
19	Woman	Science	>50,000 BDT	Bachelor	4	Nuclear family	Urban	No	Yes	Yes	No	No	Yes	Yes	Yes	No	Yes	4.5	Education, maintaining social network, release from stress of daily life	Never	Sometimes	Sometimes	Very Little	Never	Sometimes	Sometimes	Very Little	Very Little	Sometimes	Sometimes	Very Little	Very Little	Very Little	Very Little	Very Little	Sometimes	Sometimes	Very Little	Sometimes	Very Little	Sometimes	Very Little	Very Little	Very Little	Never
21	Woman	Science	>50,000 BDT	Bachelor	4	Nuclear family	Urban	No	Yes	No	Yes	No	Yes	Yes	No	No	Yes	1.5	Maintain social networks	Very Little	Never	Very Little	Very Little	Never	Never	Often	Never	Never	Never	Often	Often	Very Little	Very Little	Often	Sometimes	Often	Very Little	Very Little	Very Little	Sometimes	Often	Very Little	Very Little	Sometimes	Very Little
23	Male	Science	>50,000 BDT	Bachelor	4	Nuclear family	Urban	No	No	No	No	No	No	No	No	No	No	4	There is no specific reason	Never	Never	Never	Never	Never	Never	Sometimes	Very Little	Never	Never	Sometimes	Sometimes	Never	Never	Sometimes	Sometimes	Never	Sometimes	Very Little	Very Little	Sometimes	Sometimes	Never	Sometimes	Often	Often
22	Woman	Science	25,000-50,000 BDT	Bachelor	4	Nuclear family	Urban	No	Yes	No	No	No	Yes	Yes	No	No	No	1	Relief from the stress of everyday life, no specific reason	Never	Never	Never	Never	Very Little	Sometimes	Often	Never	Never	Very Little	Sometimes	Very Little	Often	Often	Sometimes	Never	Often	Sometimes	Often	Sometimes	Sometimes	Never	Never	Often	Never	Never
21	Woman	Science	>50,000 BDT	Bachelor	4	Nuclear family	Urban	No	Yes	Yes	Yes	Yes	Yes	Yes	Yes	Yes	No	8	There is no specific reason	Often	Often	Often	Often	Often	খুব Often	Very Little	Often	Often	Sometimes	Very Little	Very Little	Sometimes	Often	Never	Very Little	Sometimes	Often	Sometimes	Often	Sometimes	Very Little	Sometimes	Often	Sometimes	Sometimes
23	Male	Science	>50,000 BDT	Bachelor	4	Nuclear family	Urban	No	No	No	No	No	No	No	No	No	No	5	There is no specific reason	Never	Never	Never	Never	Never	Never	Sometimes	Never	Often	Never	Never	Sometimes	Very Little	Sometimes	Sometimes	Very Little	Very Little	Very Little	Very Little	Never	Sometimes	Sometimes	Never	Very Little	Often	Often
23	Male	Science	25,000-50,000 BDT	Bachelor	3	Nuclear family	Rural	Yes	No	Yes	Yes	Yes	Yes	Yes	No	No	No	5	education	Never	Sometimes	Never	Never	Often	Never	Never	Often	Often	Never	Never	Never	Never	Never	Never	Never	Sometimes	Sometimes	Sometimes	Never	Very Little	Very Little	Sometimes	Very Little	Very Little	Very Little
22	Woman	Social science	>50,000 BDT	Bachelor	4	Nuclear family	Urban	No	Yes	No	Yes	No	No	No	Yes	No	Yes	4.5	Business work, education, education, maintaining social network, passing time	Sometimes	Never	Very Little	খুব Often	Sometimes	Often	Sometimes	Sometimes	Sometimes	Often	Often	Very Little	Often	Sometimes	Never	Sometimes	Sometimes	Often	Often	Very Little	Sometimes	Very Little	Sometimes	Very Little	Very Little	Sometimes
22	Woman	Science	25,000-50,000 BDT	Bachelor	5	Nuclear family	Urban	No	No	Yes	Yes	No	Yes	No	No	No	No	3.5	passing time	Sometimes	Often	Sometimes	খুব Often	Sometimes	খুব Often	Sometimes	Never	Sometimes	Often	Never	Never	Very Little	Very Little	Sometimes	Sometimes	Sometimes	Sometimes	Sometimes	Sometimes	Sometimes	Very Little	Often	Sometimes	Sometimes	Sometimes
23	Male	Science	25,000-50,000 BDT	Bachelor	4	Nuclear family	Urban	No	Yes	No	No	Yes	Yes	No	No	Yes	No	6	Education, maintaining social networks, passing time	Never	Very Little	Sometimes	Often	Very Little	Sometimes	Often	Never	Never	Often	Sometimes	Very Little	Sometimes	Very Little	Never	Very Little	Never	Sometimes	Often	Sometimes	Sometimes	Very Little	Never	Very Little	Sometimes	Sometimes
22	Male	Science	>50,000 BDT	Bachelor	3	Nuclear family	Urban	No	No	No	No	No	No	No	Yes	No	No	5	Education, maintaining social networks, relieving the stress of everyday life, passing time	Sometimes	Never	Never	Never	Never	Sometimes	Often	Never	Never	Never	Often	Often	Never	Never	Never	Often	Sometimes	Never	Sometimes	Never	Often	Often	Often	Never	Often	Often
24	Woman	Business education	>50,000 BDT	Bachelor	5	Nuclear family	Urban	No	Yes	Yes	No	No	Yes	Yes	No	No	No	5	There is no specific reason	Sometimes	Never	Often	খুব Often	Very Little	Sometimes	Often	Never	Sometimes	Never	Sometimes	Sometimes	Very Little	Sometimes	Sometimes	Sometimes	Often	Often	Sometimes	Often	Never	Never	Very Little	Sometimes	Very Little	Sometimes
23	Male	Science	>50,000 BDT	Bachelor	12	Combined Family	Urban	No	Yes	Yes	Yes	No	Yes	No	No	No	No	6	There is no specific reason	Very Little	Very Little	Sometimes	Sometimes	Sometimes	খুব Often	Very Little	Never	Very Little	Sometimes	Often	Sometimes	Very Little	Very Little	Sometimes	Sometimes	Very Little	Sometimes	Very Little	Very Little	Sometimes	Sometimes	Often	Very Little	Sometimes	Sometimes
23	Male	Science	>50,000 BDT	Bachelor	3	Nuclear family	Urban	No	No	No	Yes	No	Yes	Yes	No	No	Yes	2	Education, maintaining social networks	Sometimes	Never	Never	Never	Never	Never	Often	Never	Sometimes	Never	Very Little	Very Little	Never	Sometimes	Sometimes	Often	Sometimes	Sometimes	Often	Sometimes	Often	Never	Often	Sometimes	Very Little	Sometimes
21	Woman	Science	>50,000 BDT	Bachelor	5	Combined Family	Urban	No	No	No	No	No	No	Yes	No	No	No	5	Maintain social networks	Never	Very Little	Never	Never	Never	Never	Often	Never	Never	Very Little	Sometimes	Never	Sometimes	Never	Sometimes	Very Little	Never	Never	Never	Very Little	Sometimes	Very Little	Never	Very Little	Very Little	Sometimes
21	Male	Social science	>50,000 BDT	Bachelor	4	Nuclear family	Urban	No	Yes	Yes	Yes	Yes	Yes	Yes	No	No	No	4.5	There is no specific reason	Very Little	Very Little	Sometimes	Often	Very Little	খুব Often	Often	Sometimes	Very Little	Very Little	Sometimes	Sometimes	Sometimes	Very Little	Often	Sometimes	Often	Sometimes	Sometimes	Sometimes	Very Little	Very Little	Sometimes	Sometimes	Sometimes	Very Little
22	Woman	Science	<25,000 BDT	Bachelor	4	Nuclear family	Urban	No	Yes	Yes	Yes	Yes	Yes	Yes	No	Yes	Yes	6	Release from the stress of everyday life	Often	Never	Often	Often	Often	Often	Very Little	Often	Sometimes	Often	Never	Never	Sometimes	Often	Never	Often	Never	Often	Sometimes	Often	Sometimes	Very Little	Sometimes	Often	Sometimes	Sometimes
22	Male	Science	<25,000 BDT	Bachelor	4	Nuclear family	Urban	No	Yes	Yes	Yes	Yes	No	Yes	No	No	No	3	Maintain social networks	Very Little	Very Little	Very Little	Very Little	Never	Never	Sometimes	Often	Often	Often	Sometimes	Very Little	Very Little	Very Little	Never	Sometimes	Often	Often	Often	Often	Never	Never	Sometimes	Often	Very Little	Very Little
21	Woman	Science	>50,000 BDT	Bachelor	4	Nuclear family	Urban	No	No	Yes	No	No	Yes	Yes	No	No	No	6.5	There is no specific reason	Sometimes	Never	Very Little	Sometimes	Never	Sometimes	Often	Never	Never	Never	Often	Often	Never	Never	Often	Sometimes	Very Little	Never	Very Little	Never	Often	Sometimes	Sometimes	Sometimes	Often	Often
22	Male	Science	25,000-50,000 BDT	Bachelor	5	Nuclear family	Urban	No	Yes	Yes	Yes	Yes	Yes	Yes	No	No	No	8	There is no specific reason	Sometimes	Often	Often	খুব Often	Often	Often	Often	Often	Very Little	Sometimes	Sometimes	Sometimes	Often	Often	Never	Often	Often	Often	Often	Often	Often	Often	Sometimes	Often	Often	Often
20	Woman	Science	<25,000 BDT	Bachelor	4	Nuclear family	Urban	No	Yes	Yes	No	No	Yes	No	No	No	Yes	5.5	There is no specific reason	Very Little	Never	Sometimes	Sometimes	Very Little	Sometimes	Often	Never	Never	Sometimes	Often	Sometimes	Never	Sometimes	Often	Often	Sometimes	Sometimes	Very Little	Very Little	Sometimes	Very Little	Never	Never	Often	Often
23	Male	Science	>50,000 BDT	Bachelor	4	Nuclear family	Urban	No	No	Yes	No	Yes	Yes	Yes	No	Yes	No	5.5	Maintaining social networks, passing time	Very Little	Sometimes	Never	Sometimes	Never	Often	Often	Often	Often	Never	Sometimes	Sometimes	Often	Sometimes	Very Little	Very Little	Never	Never	Often	Often	Sometimes	Very Little	Never	Sometimes	Sometimes	Very Little
24	Male	Science	25,000-50,000 BDT	Bachelor	5	Nuclear family	Rural	No	Yes	No	No	No	No	No	No	No	Yes	5.5	Passing time, no specific reason	Never	Never	Sometimes	Never	Never	Sometimes	Often	Never	Never	Very Little	Often	Often	Often	Never	Very Little	Very Little	Never	Very Little	Very Little	Never	Often	Often	Sometimes	Never	Often	Often
21	Woman	Science	>50,000 BDT	Bachelor	4	Nuclear family	Urban	No	Yes	Yes	No	Yes	Yes	No	No	No	Yes	4.5	Education, passage of time, no specific reason	Often	Never	Often	Often	Very Little	Sometimes	Sometimes	Very Little	Sometimes	Sometimes	Never	Very Little	Sometimes	Sometimes	Sometimes	Often	Sometimes	Often	Often	Sometimes	Sometimes	Very Little	Often	Sometimes	Often	Very Little
23	Male	Science	>50,000 BDT	Bachelor	4	Nuclear family	Urban	No	Yes	Yes	Yes	Yes	Yes	Yes	No	Yes	No	8	passing time	Very Little	Never	Never	Sometimes	Sometimes	Sometimes	Never	Often	Very Little	Often	Very Little	Very Little	Sometimes	Often	Sometimes	Often	Often	Often	Often	Often	Sometimes	Sometimes	Often	Often	Sometimes	Very Little
23	Male	Science	25,000-50,000 BDT	Bachelor	5	Nuclear family	Urban	No	Yes	Yes	Yes	Yes	Yes	Yes	No	No	Yes	4.5	Education, maintaining social networks, passing time	Never	Sometimes	Often	Sometimes	Sometimes	Often	Sometimes	Often	Sometimes	Very Little	Never	Very Little	Often	Often	Very Little	Very Little	Often	Often	Often	Often	Never	Very Little	Sometimes	Often	Very Little	Sometimes
21	Woman	Science	25,000-50,000 BDT	Bachelor	4	Nuclear family	Urban	No	Yes	No	No	Yes	Yes	Yes	No	No	No	8	passing time	Sometimes	Often	Often	খুব Often	Often	Often	Often	Often	Sometimes	Often	Sometimes	Very Little	Sometimes	Very Little	Very Little	Very Little	Often	Often	Sometimes	Often	Sometimes	Very Little	Often	Often	Very Little	Sometimes
22	Woman	Science	25,000-50,000 BDT	Bachelor	8	Combined Family	Urban	No	No	No	Yes	No	No	No	No	No	No	5	There is no specific reason	Sometimes	Often	Sometimes	Sometimes	Very Little	Sometimes	Often	Sometimes	Never	Never	Often	Sometimes	Never	Never	Often	Often	Often	Sometimes	Sometimes	Never	Never	Often	Never	Often	Never	Never
23	Male	Science	25,000-50,000 BDT	Bachelor	5	Nuclear family	Urban	No	No	No	No	No	Yes	Yes	No	Yes	Yes	7	There is no specific reason	Never	Never	Never	খুব Often	Never	খুব Often	Never	Very Little	Very Little	Sometimes	Sometimes	Very Little	Very Little	Very Little	Never	Often	Sometimes	Never	Very Little	Very Little	Sometimes	Often	Often	Very Little	Sometimes	Sometimes
20	Woman	Science	25,000-50,000 BDT	Bachelor	4	Nuclear family	Rural	No	No	No	No	Yes	No	No	No	No	Yes	4	There is no specific reason	Often	Never	Often	Often	Very Little	Often	Often	Often	Often	Sometimes	Never	Never	Never	Sometimes	Never	Never	Never	Never	Never	Never	Never	Never	Never	Never	Never	Never
20	Male	Science	25,000-50,000 BDT	Bachelor	5	Nuclear family	Urban	Yes	Yes	No	No	No	Yes	No	No	No	Yes	2	There is no specific reason	Very Little	Never	Sometimes	Often	Often	Sometimes	Very Little	Very Little	Never	Sometimes	Often	Very Little	Sometimes	Sometimes	Sometimes	Very Little	Often	Sometimes	Often	Very Little	Sometimes	Never	Never	Often	Sometimes	Never
21	Male	Arts	25,000-50,000 BDT	Bachelor	7	Nuclear family	Rural	No	Yes	Yes	Yes	Yes	Yes	Yes	No	No	No	4	Passing time, no specific reason	Very Little	Sometimes	Sometimes	Often	Often	Often	Sometimes	Sometimes	Sometimes	Never	Sometimes	Sometimes	Very Little	Often	Very Little	Sometimes	Sometimes	Sometimes	Sometimes	Sometimes	Very Little	Sometimes	Sometimes	Sometimes	Very Little	Very Little
19	Woman	Business education	>50,000 BDT	Bachelor	5	Nuclear family	Urban	No	Yes	Yes	Yes	Yes	Yes	Yes	Yes	Yes	Yes	2.5	Maintaining social networks, relieving the stress of everyday life	Never	Never	Sometimes	Very Little	Very Little	Never	Sometimes	Sometimes	Never	Never	Often	Sometimes	Never	Sometimes	Sometimes	Often	Often	Sometimes	Sometimes	Often	Sometimes	Sometimes	Never	Often	Often	Often
23	Male	Science	>50,000 BDT	Bachelor	1	Nuclear family	Urban	No	No	No	No	No	No	No	No	No	Yes	3	Business work, education, maintaining social network, relief from daily life stress, no specific reason	Never	Very Little	Sometimes	Never	Never	Never	Never	Often	Never	Very Little	Never	Never	Often	Very Little	Often	Often	Very Little	Sometimes	Very Little	Often	Sometimes	Often	Never	Never	Often	Often
22	Male	Science	<25,000 BDT	Bachelor	3	Nuclear family	Rural	No	No	No	Yes	Yes	Yes	Yes	No	Yes	Yes	10	There is no specific reason	Very Little	Sometimes	Sometimes	Never	Sometimes	খুব Often	Sometimes	Never	Sometimes	Often	Sometimes	Never	Never	Sometimes	Never	Sometimes	Often	Sometimes	Often	Often	Never	Never	Very Little	Sometimes	Very Little	Very Little
22	Woman	Science	>50,000 BDT	Bachelor	4	Nuclear family	Urban	No	Yes	No	No	No	Yes	Yes	Yes	No	No	5	Maintaining social networks, passing time, no specific reason	Often	Never	Sometimes	Sometimes	Never	Often	Often	Very Little	Never	Never	Often	Often	Never	Never	Very Little	Often	Never	Very Little	Often	Sometimes	Often	Often	Often	Sometimes	Often	Often
20	Male	Science	25,000-50,000 BDT	Bachelor	5	Nuclear family	Urban	No	No	No	Yes	Yes	Yes	Yes	No	No	No	12	passing time	Often	Never	Often	Sometimes	Sometimes	খুব Often	Very Little	Often	Often	Very Little	Very Little	Very Little	Very Little	Very Little	Never	Very Little	Often	Often	Often	Often	Never	Very Little	Often	Often	Very Little	Never
20	Woman	Science	25,000-50,000 BDT	Bachelor	4	Nuclear family	Urban	No	Yes	No	No	No	No	No	Yes	No	No	2	passing time	Never	Never	Never	Never	Never	Never	Very Little	Sometimes	Never	Very Little	Never	Very Little	Sometimes	Often	Never	Never	Never	Never	Never	Very Little	Never	Never	Never	Never	Often	Often
21	Woman	Science	<25,000 BDT	Bachelor	5	Nuclear family	Urban	No	No	No	No	Yes	Yes	No	No	No	No	9	Maintain social networks	Sometimes	Never	Often	খুব Often	Very Little	Often	Often	Very Little	Never	Often	Often	Very Little	Often	Sometimes	Sometimes	Sometimes	Never	Sometimes	Sometimes	Never	Never	Sometimes	Often	Often	Sometimes	Sometimes
21	Woman	Science	25,000-50,000 BDT	Bachelor	5	Nuclear family	Urban	No	Yes	No	No	No	Yes	No	No	No	No	5.5	There is no specific reason	Sometimes	Never	Never	Very Little	Often	Sometimes	Very Little	Often	Never	Very Little	Often	Often	Never	Very Little	Never	Never	Very Little	Very Little	Very Little	Very Little	Never	Never	Never	Very Little	Very Little	Very Little
20	Woman	Science	>50,000 BDT	Bachelor	4	Nuclear family	Urban	No	No	Yes	Yes	Yes	Yes	Yes	No	No	Yes	2	passing time	Never	Never	Sometimes	Never	Never	Never	Never	Often	Often	Sometimes	Sometimes	Sometimes	Very Little	Very Little	Often	Never	Often	Often	Often	Often	Very Little	Very Little	Often	Sometimes	Very Little	Very Little
22	Woman	Business education	<25,000 BDT	Bachelor	3	Nuclear family	Urban	No	No	Yes	Yes	Yes	Yes	Yes	No	No	No	6.5	Education, maintaining social networks, relieving the stress of everyday life, passing time	Never	Very Little	Often	Sometimes	Sometimes	Sometimes	Often	Sometimes	Very Little	Sometimes	Very Little	Sometimes	Sometimes	Sometimes	Often	Often	Sometimes	Sometimes	Sometimes	Sometimes	Very Little	Very Little	Often	Sometimes	Sometimes	Sometimes
22	Male	Science	>50,000 BDT	Bachelor	3	Nuclear family	Urban	No	No	Yes	Yes	Yes	Yes	Yes	Yes	Yes	Yes	1.5	Education, maintaining social networks, passing time, no specific reason	Never	Very Little	Sometimes	Very Little	Very Little	Very Little	Sometimes	Often	Often	Very Little	Very Little	Very Little	Never	Very Little	Very Little	Sometimes	Often	Often	Often	Often	Very Little	Very Little	Often	Often	Very Little	Very Little
20	Male	Science	>50,000 BDT	Bachelor	3	Nuclear family	Urban	No	No	No	No	Yes	Yes	Yes	No	No	Yes	4.5	Education, maintaining social networks, passing time, no specific reason	Often	Never	Never	Sometimes	খুব Often	Never	Sometimes	Often	Often	Never	Never	Very Little	Never	Never	Sometimes	Never	Never	Often	Sometimes	Often	Never	Very Little	Often	Often	Never	Never
20	Woman	Social science	<25,000 BDT	Bachelor	3	Nuclear family	Rural	No	Yes	No	No	No	Yes	Yes	No	No	No	3.5	Education, maintaining social networks, passing time	Sometimes	Sometimes	Sometimes	Often	Often	Often	Sometimes	Sometimes	Very Little	Sometimes	Sometimes	Very Little	Very Little	Sometimes	Sometimes	Often	Sometimes	Sometimes	Very Little	Sometimes	Very Little	Very Little	Often	Sometimes	Sometimes	Sometimes
22	Male	Science	25,000-50,000 BDT	Bachelor	4	Nuclear family	Urban	Yes	No	Yes	No	No	Yes	Yes	No	No	Yes	1.5	Business work, education, education, passage of time	Never	Never	Never	Never	Never	Never	Often	Never	Never	Sometimes	Often	Very Little	Never	Very Little	Sometimes	Often	Very Little	Sometimes	Very Little	Very Little	Often	Often	Sometimes	Sometimes	Often	Often
21	Woman	Science	<25,000 BDT	Bachelor	5	Nuclear family	Urban	No	Yes	Yes	No	No	Yes	No	Yes	No	No	2.5	passing time	Never	Never	Never	Never	Never	Never	Often	Never	Never	Very Little	Often	Often	Never	Often	Sometimes	Sometimes	Often	Never	Never	Very Little	Very Little	Never	Never	Never	Often	Never
21	Male	Social science	<25,000 BDT	Bachelor	5	Nuclear family	Rural	No	Yes	No	No	No	No	Yes	No	No	Yes	4	Release from the stress of everyday life	Sometimes	Very Little	Sometimes	Often	Never	Very Little	Often	Very Little	Very Little	Often	Often	Often	Often	Very Little	Never	Often	Sometimes	Very Little	Often	Sometimes	Often	Often	Never	Sometimes	Often	Very Little
21	Woman	Science	25,000-50,000 BDT	Bachelor	4	Nuclear family	Urban	No	Yes	Yes	Yes	Yes	Yes	Yes	No	Yes	Yes	14.5	Release from the stress of everyday life	Never	Very Little	Sometimes	Never	Very Little	Never	Sometimes	Never	Sometimes	Very Little	Never	Very Little	Very Little	Sometimes	Very Little	Very Little	Often	Very Little	Sometimes	Sometimes	Never	Very Little	Often	Often	Sometimes	Often
20	Woman	Social science	25,000-50,000 BDT	Bachelor	5	Nuclear family	Urban	No	Yes	No	No	No	Yes	Yes	No	Yes	No	5.5	Maintaining social networks, relieving the stress of everyday life, passing time	Never	Very Little	Sometimes	Very Little	Never	Very Little	Sometimes	Never	Never	Sometimes	Often	Very Little	Never	Very Little	Never	Often	Never	Never	Never	Never	Often	Sometimes	Never	Never	Often	Often
22	Woman	Science	25,000-50,000 BDT	Bachelor	7	Nuclear family	Rural	No	No	No	No	No	Yes	No	No	No	No	6	There is no specific reason	Never	Never	Very Little	Sometimes	Never	Sometimes	Very Little	Often	Never	Often	Often	Never	Very Little	Very Little	Never	Very Little	Often	Often	Often	Often	Never	Very Little	Very Little	Often	Very Little	Often
23	Male	Science	>50,000 BDT	Bachelor	4	Nuclear family	Urban	No	Yes	Yes	Yes	Yes	Yes	Yes	No	Yes	Yes	1.5	Education, maintaining social network, release from stress of daily life	Never	Never	Never	Never	Very Little	Very Little	Often	Sometimes	Very Little	Sometimes	Often	Very Little	Sometimes	Sometimes	Often	Often	Often	Often	Often	Sometimes	Very Little	Very Little	Sometimes	Sometimes	Often	Very Little
21	Woman	Social science	>50,000 BDT	Bachelor	4	Nuclear family	Urban	No	Yes	Yes	No	Yes	No	No	No	No	Yes	4	Maintaining social networks, passing time	খুব Often	Never	Never	Very Little	Sometimes	Very Little	Often	Sometimes	Very Little	Sometimes	Often	Often	Never	Sometimes	Sometimes	Often	Never	Sometimes	Sometimes	Very Little	Sometimes	Sometimes	Never	Very Little	Often	Often
23	Woman	Social science	>50,000 BDT	Bachelor	4	Nuclear family	Urban	No	No	Yes	No	No	Yes	No	No	No	Yes	8	Business work, education, education, maintaining social network	Never	Very Little	Very Little	Often	Sometimes	Sometimes	Often	Very Little	Very Little	Sometimes	Often	Sometimes	Never	Sometimes	Sometimes	Often	Very Little	Sometimes	Sometimes	Sometimes	Sometimes	Sometimes	Sometimes	Very Little	Often	Sometimes
21	Woman	Science	>50,000 BDT	Bachelor	4	Nuclear family	Urban	No	Yes	Yes	Yes	Yes	Yes	No	No	No	Yes	5	Education, maintaining social networks, passing time	Sometimes	Very Little	Sometimes	Very Little	Sometimes	Sometimes	Very Little	Never	Sometimes	Very Little	Very Little	Often	Never	Often	Never	Often	Very Little	Very Little	Sometimes	Sometimes	Often	Sometimes	Never	Sometimes	Often	Often
22	Male	Science	>50,000 BDT	Bachelor	3	Nuclear family	Urban	No	Yes	No	No	No	No	No	No	No	Yes	4	passing time	Never	Never	Never	Never	Never	Very Little	Often	Never	Never	Never	Often	Sometimes	Never	Sometimes	Very Little	Sometimes	Never	Never	Never	Never	Often	Sometimes	Sometimes	Very Little	Sometimes	Sometimes
21	Woman	Science	25,000-50,000 BDT	Bachelor	5	Nuclear family	Urban	No	No	Yes	No	Yes	Yes	No	No	No	No	8	Maintain social networks	Very Little	Very Little	Sometimes	Never	Never	Never	Often	Sometimes	Very Little	Sometimes	Often	Often	Very Little	Very Little	Sometimes	Very Little	Very Little	Very Little	Very Little	Very Little	Very Little	Very Little	Very Little	Very Little	Very Little	Very Little
22	Male	Science	<25,000 BDT	Bachelor	4	Nuclear family	Rural	No	No	No	Yes	No	Yes	Yes	No	No	Yes	4	passing time	Never	Sometimes	Sometimes	Sometimes	Very Little	Often	Sometimes	Sometimes	Often	Sometimes	Sometimes	Sometimes	Often	Often	Often	Often	Often	Often	Often	Often	Very Little	Very Little	Often	Often	Very Little	Sometimes
21	Woman	Science	>50,000 BDT	Bachelor	10	Combined Family	Urban	No	Yes	Yes	Yes	No	Yes	No	No	No	No	3	passing time	Very Little	Very Little	Sometimes	Very Little	Never	Never	Often	Very Little	Sometimes	Sometimes	Often	Sometimes	Very Little	Sometimes	Very Little	Sometimes	Very Little	Very Little	Very Little	Sometimes	Very Little	Very Little	Sometimes	Very Little	Sometimes	Often
21	Woman	Science	<25,000 BDT	Bachelor	6	Nuclear family	Rural	No	No	Yes	No	Yes	Yes	Yes	No	No	Yes	3	education	Very Little	Sometimes	Very Little	Never	Often	Sometimes	Often	Often	Sometimes	Sometimes	Sometimes	Very Little	Very Little	Sometimes	Never	Often	Sometimes	Often	Sometimes	Sometimes	Very Little	Often	Sometimes	Often	Sometimes	Often
22	Woman	Science	25,000-50,000 BDT	Bachelor	6	Combined Family	Urban	No	No	Yes	No	No	Yes	No	Yes	No	No	1	Education, maintaining social networks	Never	Very Little	Never	Never	Never	Never	Often	Never	Sometimes	Never	Sometimes	Sometimes	Very Little	Sometimes	Never	Very Little	Never	Very Little	Very Little	Never	Often	Sometimes	Never	Never	Often	Often
22	Male	Science	<25,000 BDT	Bachelor	5	Nuclear family	Rural	No	Yes	Yes	No	Yes	Yes	Yes	No	No	No	4.5	There is no specific reason	Sometimes	Never	Sometimes	Sometimes	Sometimes	Sometimes	Sometimes	Often	Often	Often	Often	Very Little	Sometimes	Sometimes	Never	Often	Very Little	Sometimes	Often	Often	Very Little	Very Little	Very Little	Very Little	Sometimes	Sometimes
21	Male	Social science	<25,000 BDT	Bachelor	7	Combined Family	Rural	Yes	Yes	No	Yes	Yes	Yes	Yes	No	Yes	Yes	3	Passing time, no specific reason	Very Little	Never	Sometimes	Sometimes	Never	Very Little	Often	Very Little	Never	Very Little	Often	Very Little	Never	Often	Often	Very Little	Often	Often	Often	Often	Often	Never	Sometimes	Very Little	Sometimes	Never
21	Woman	Science	25,000-50,000 BDT	Bachelor	4	Nuclear family	Rural	No	No	Yes	No	Yes	Yes	Yes	No	No	No	5.5	Passing time, no specific reason	Never	Very Little	Often	Sometimes	Very Little	Often	Never	Often	Often	Never	Very Little	Never	Often	Often	Often	Very Little	Often	Often	Often	Often	Never	Often	Often	Often	Very Little	Very Little
21	Woman	Arts	25,000-50,000 BDT	Bachelor	8	Combined Family	Urban	Yes	Yes	Yes	No	No	Yes	Yes	No	No	No	4.5	education	Sometimes	Often	Sometimes	Often	Very Little	Often	Often	Sometimes	Sometimes	Sometimes	Often	Often	Very Little	Sometimes	Sometimes	Sometimes	Sometimes	Often	Sometimes	Sometimes	Sometimes	Very Little	Often	Sometimes	Sometimes	Sometimes
21	Woman	Social science	>50,000 BDT	Bachelor	6	Nuclear family	Urban	No	Yes	Yes	No	Yes	Yes	Yes	No	No	No	7.5	Education, maintaining a social network, relieving the stress of everyday life, passing time, no specific reason	Never	Sometimes	খুব Often	খুব Often	Never	খুব Often	Very Little	Sometimes	Sometimes	Very Little	Never	Very Little	Very Little	Very Little	Never	Very Little	Often	Often	Often	Often	Never	Sometimes	Often	Often	Sometimes	Sometimes
20	Woman	Arts	>50,000 BDT	Bachelor	4	Nuclear family	Urban	No	No	No	No	No	Yes	No	No	No	Yes	5	Education, maintaining social networks, passing time, no specific reason	Never	Sometimes	Very Little	Often	Never	খুব Often	Often	Sometimes	Sometimes	Sometimes	Often	Sometimes	Sometimes	Sometimes	Very Little	Often	Never	Very Little	Never	Never	Often	Often	Never	Very Little	Often	Often
23	Woman	Social science	25,000-50,000 BDT	Bachelor	4	Nuclear family	Rural	No	No	No	No	No	Yes	Yes	Yes	No	No	4.5	Business work, education, relief from the stress of daily life, passing time, no specific reason	Sometimes	Never	Very Little	Often	Sometimes	Sometimes	Often	Sometimes	Very Little	Often	Very Little	Very Little	Very Little	Sometimes	Very Little	Sometimes	Very Little	Sometimes	Sometimes	Sometimes	Often	Sometimes	Very Little	Sometimes	Often	Often
22	Male	Social science	25,000-50,000 BDT	Bachelor	4	Nuclear family	Rural	No	Yes	No	No	Yes	No	Yes	No	Yes	No	2	Maintaining social networks, relieving the stress of everyday life	Sometimes	Never	Very Little	Often	Never	Never	Often	Never	Never	Very Little	Sometimes	Very Little	Never	Very Little	Sometimes	Sometimes	Sometimes	Very Little	Sometimes	Very Little	Sometimes	Often	Never	Very Little	Sometimes	Sometimes
23	Male	Social science	25,000-50,000 BDT	Bachelor	5	Nuclear family	Rural	No	No	Yes	Yes	Yes	Yes	Yes	No	No	No	4	Education, maintaining social networks, passing time	Very Little	Very Little	Never	Very Little	Never	Never	Often	Very Little	Never	Very Little	Often	Very Little	Very Little	Never	Often	Often	Never	Never	Never	Never	Often	Often	Sometimes	Often	Often	Often
23	Woman	Science	>50,000 BDT	Bachelor	4	Nuclear family	Urban	No	Yes	No	No	No	Yes	Yes	Yes	No	No	2.5	Escape the stress of everyday life, pass the time	Sometimes	Never	Sometimes	Very Little	Never	Very Little	Sometimes	Sometimes	Never	Sometimes	Sometimes	Very Little	Never	Very Little	Very Little	Very Little	Never	Very Little	Often	Never	Sometimes	Sometimes	Very Little	Very Little	Sometimes	Sometimes
21	Woman	Arts	<25,000 BDT	Bachelor	9	Combined Family	Rural	No	No	Yes	No	No	Yes	Yes	Yes	No	No	3.5	There is no specific reason	Very Little	Sometimes	Very Little	Often	Sometimes	Often	Very Little	Often	Very Little	Sometimes	Very Little	Very Little	Very Little	Very Little	Very Little	Sometimes	Often	Very Little	Often	Often	Never	Very Little	Very Little	Often	Often	Very Little
21	Male	Social science	<25,000 BDT	Bachelor	7	Combined Family	Rural	No	No	No	Yes	No	Yes	Yes	No	No	Yes	5.5	There is no specific reason	Very Little	Never	Sometimes	Very Little	Never	Very Little	Sometimes	Very Little	Very Little	Very Little	Very Little	Very Little	Very Little	Very Little	Very Little	Very Little	Sometimes	Sometimes	Very Little	Sometimes	Often	Often	Often	Often	Often	Often
22	Woman	Science	>50,000 BDT	Bachelor	5	Nuclear family	Urban	No	Yes	Yes	Yes	Yes	Yes	Yes	No	No	No	10	Relief from the stress of everyday life, passing time, no specific reason	Never	Very Little	খুব Often	Never	Very Little	Very Little	Very Little	Sometimes	Very Little	Very Little	Very Little	Very Little	Very Little	Very Little	Sometimes	Very Little	Very Little	Sometimes	Often	Often	Often	Very Little	Often	Sometimes	Very Little	Never
23	Male	Social science	>50,000 BDT	Bachelor	5	Nuclear family	Rural	No	No	Yes	Yes	Yes	Yes	Yes	No	No	No	6	passing time	Often	Never	Sometimes	Sometimes	Never	খুব Often	Very Little	Sometimes	Very Little	Very Little	Often	Very Little	Sometimes	Sometimes	Sometimes	Very Little	Very Little	Very Little	Very Little	Often	Often	Often	Often	Often	Very Little	Very Little
22	Woman	Social science	<25,000 BDT	Bachelor	4	Nuclear family	Rural	No	No	No	No	No	Yes	No	No	No	Yes	2	Education, passage of time, no specific reason	খুব Often	Never	Very Little	Sometimes	Very Little	Sometimes	Often	Never	Never	Often	Often	Often	Very Little	Very Little	Often	Often	Never	Never	Very Little	Never	Often	Often	Very Little	Never	Often	Often
22	Woman	Science	>50,000 BDT	Bachelor	6	Nuclear family	Urban	No	No	No	Yes	Yes	Yes	No	No	No	Yes	6	passing time	Very Little	Often	Sometimes	Sometimes	Sometimes	Never	Sometimes	Sometimes	Never	Sometimes	Often	Never	Very Little	Sometimes	Never	Sometimes	Sometimes	Sometimes	Often	Sometimes	Sometimes	Sometimes	Very Little	Often	Often	Often
21	Woman	Science	25,000-50,000 BDT	Bachelor	4	Nuclear family	Urban	No	Yes	No	No	No	Yes	No	Yes	No	No	6	Education, maintaining a social network, relieving the stress of everyday life, passing time, no specific reason	খুব Often	Never	Sometimes	Sometimes	Sometimes	Often	Often	Never	Never	Very Little	Sometimes	Often	Very Little	Often	Very Little	Very Little	Sometimes	Sometimes	Very Little	Sometimes	Sometimes	Very Little	Very Little	Often	Very Little	Very Little
21	Woman	Science	25,000-50,000 BDT	Bachelor	7	Nuclear family	Urban	No	No	No	No	No	Yes	Yes	No	No	No	1	There is no specific reason	Never	Never	Never	Never	Never	Never	Often	Very Little	Never	Very Little	Very Little	Sometimes	Very Little	Sometimes	Very Little	Often	Very Little	Sometimes	Very Little	Never	Often	Often	Never	Never	Often	Often
21	Woman	Science	25,000-50,000 BDT	Bachelor	7	Nuclear family	Urban	No	No	No	No	No	Yes	Yes	No	No	No	1	There is no specific reason	Never	Never	Never	Never	Never	Never	Often	Very Little	Never	Very Little	Very Little	Sometimes	Very Little	Sometimes	Very Little	Often	Very Little	Sometimes	Very Little	Never	Often	Often	Never	Never	Often	Often
20	Male	Business education	25,000-50,000 BDT	Bachelor	4	Nuclear family	Urban	No	Yes	Yes	Yes	No	Yes	Yes	No	No	Yes	3	Business work, education, education, maintaining social network, relief from the stress of daily life	Never	Never	Very Little	খুব Often	Never	Very Little	Often	Sometimes	Never	Never	Often	Often	Often	Often	Often	Sometimes	Never	Never	Never	Never	Often	Sometimes	Never	Never	Sometimes	Sometimes
21	Male	Social science	<25,000 BDT	Bachelor	4	Nuclear family	Urban	Yes	No	Yes	No	Yes	Yes	No	No	No	Yes	3.5	Escape the stress of everyday life, pass the time	Sometimes	Very Little	Very Little	Sometimes	Never	Sometimes	Sometimes	Very Little	Very Little	Sometimes	Sometimes	Very Little	Never	Very Little	Very Little	Sometimes	Never	Very Little	Very Little	Never	Very Little	Sometimes	Often	Very Little	Sometimes	Sometimes
22	Male	Science	>50,000 BDT	Bachelor	5	Nuclear family	Urban	No	Yes	Yes	No	No	Yes	No	No	No	No	10	Education, maintaining social networks, relieving the stress of everyday life, passing time	Very Little	Never	Never	Never	Often	Sometimes	Often	Never	Never	Never	Often	Often	Never	Never	Never	Never	Very Little	Very Little	Very Little	Very Little	Often	Often	Very Little	Very Little	Often	Often
23	Woman	Social science	<25,000 BDT	Bachelor	5	Nuclear family	Urban	No	Yes	Yes	Yes	Yes	Yes	Yes	Yes	Yes	No	18	passing time	Sometimes	Often	খুব Often	Never	Often	খুব Often	Never	Often	Often	Often	Very Little	Very Little	Never	Never	Sometimes	Very Little	Often	Never	Very Little	Sometimes	Never	Very Little	Often	Very Little	Very Little	Very Little
23	Woman	Arts	>50,000 BDT	Bachelor	3	Nuclear family	Urban	No	No	No	Yes	Yes	Yes	Yes	No	Yes	Yes	7	Escape the stress of everyday life, pass the time	Often	Often	Sometimes	Very Little	Sometimes	খুব Often	Never	Very Little	Often	Very Little	Sometimes	Very Little	Often	Sometimes	Sometimes	Sometimes	Sometimes	Sometimes	Often	Sometimes	Often	Very Little	Often	Sometimes	Often	Sometimes
23	Woman	Humanitarian studies	25,000-50,000 BDT	Bachelor	4	Nuclear family	Rural	No	Yes	Yes	Yes	No	Yes	Yes	No	No	Yes	5	There is no specific reason	Sometimes	Sometimes	Often	Often	Sometimes	Often	Sometimes	Sometimes	Never	Very Little	Very Little	Very Little	Very Little	Sometimes	Never	Sometimes	Sometimes	Very Little	Often	Sometimes	Sometimes	Very Little	Never	Sometimes	Very Little	Very Little
23	Woman	Arts	>50,000 BDT	Bachelor	6	Nuclear family	Urban	No	No	No	No	No	Yes	Yes	No	No	Yes	3.5	passing time	Often	Sometimes	Sometimes	Very Little	Often	Very Little	Sometimes	Very Little	Never	Sometimes	Sometimes	Sometimes	Sometimes	Sometimes	Sometimes	Sometimes	Sometimes	Sometimes	Sometimes	Sometimes	Sometimes	Sometimes	Sometimes	Sometimes	Sometimes	Sometimes
22	Woman	Business education	>50,000 BDT	Bachelor	7	Nuclear family	Urban	No	Yes	No	No	No	Yes	No	Yes	No	No	5	passing time	Sometimes	Never	Never	Sometimes	Never	Sometimes	Very Little	Often	Sometimes	Never	Often	Sometimes	Sometimes	Sometimes	Never	Often	Very Little	Often	Often	Sometimes	Very Little	Very Little	Never	Sometimes	Sometimes	Sometimes
22	Woman	Social science	25,000-50,000 BDT	Bachelor	6	Nuclear family	Rural	No	Yes	No	No	No	No	Yes	Yes	No	No	4.5	passing time	Sometimes	Sometimes	Often	খুব Often	Never	খুব Often	Often	Very Little	Never	Never	Often	Very Little	Very Little	Sometimes	Never	Sometimes	Very Little	Very Little	Very Little	Very Little	Very Little	Very Little	Never	Very Little	Very Little	Very Little
28	Male	Business education	25,000-50,000 BDT	Married	4	Nuclear family	Urban	No	No	No	No	No	Yes	Yes	No	No	Yes	3.5	There is no specific reason	Very Little	Often	Sometimes	Often	Often	Very Little	Very Little	Never	Very Little	Sometimes	Sometimes	Very Little	Very Little	Very Little	Very Little	Often	Never	Very Little	Very Little	Never	Often	Often	Often	Never	Often	Often
23	Woman	Science	>50,000 BDT	Married	2	Nuclear family	Urban	No	No	No	Yes	No	Yes	Yes	Yes	Yes	No	12	passing time	Sometimes	Never	Never	Sometimes	Never	Often	Very Little	Never	Never	Never	Sometimes	Very Little	Never	Often	Never	Never	Sometimes	Very Little	Often	Never	Never	Never	Sometimes	Very Little	Very Little	Very Little
24	Woman	Humanitarian studies	>50,000 BDT	Bachelor	4	Nuclear family	Urban	No	Yes	Yes	Yes	Yes	Yes	Yes	No	No	No	7.5	passing time	Sometimes	Sometimes	খুব Often	খুব Often	Often	Often	Very Little	Often	Sometimes	Very Little	Very Little	Very Little	Very Little	Very Little	Never	Very Little	Sometimes	Sometimes	Often	Often	Very Little	Very Little	Sometimes	Often	Very Little	Very Little
22	Male	Social science	<25,000 BDT	Bachelor	4	Nuclear family	Urban	No	Yes	Yes	Yes	Yes	No	Yes	Yes	No	Yes	8	There is no specific reason	Often	Never	Sometimes	Often	Sometimes	Often	Never	Often	Very Little	Often	Sometimes	Never	Often	Often	Sometimes	Often	Often	Often	Often	Often	Sometimes	Sometimes	Often	Often	Often	Very Little
25	Male	Science	<25,000 BDT	Bachelor	10	Combined Family	Rural	No	No	No	Yes	No	Yes	Yes	No	No	No	0	education	Never	Never	Never	Never	Never	Never	Often	Very Little	Never	Sometimes	Often	Sometimes	Never	Never	Never	Often	Never	Never	Never	Never	Sometimes	Often	Sometimes	Never	Often	Often
23	Woman	Science	25,000-50,000 BDT	Bachelor	7	Nuclear family	Urban	No	Yes	Yes	Yes	Yes	Yes	Yes	Yes	Yes	No	3.5	There is no specific reason	Sometimes	Very Little	Often	Sometimes	Never	Sometimes	Often	Sometimes	Sometimes	Often	Often	Sometimes	Sometimes	Very Little	Sometimes	Often	Very Little	Often	Often	Sometimes	Very Little	Sometimes	Sometimes	Often	Sometimes	Sometimes
22	Woman	Science	>50,000 BDT	Married	6	Combined Family	Urban	No	No	No	No	No	No	No	Yes	No	Yes	7	Maintain social networks	Very Little	Very Little	Often	Sometimes	Very Little	Sometimes	Never	Often	Sometimes	Sometimes	Sometimes	Sometimes	Sometimes	Sometimes	Sometimes	Sometimes	Very Little	Never	Very Little	Sometimes	Sometimes	Sometimes	Sometimes	Very Little	Sometimes	Sometimes
23	Woman	Arts	<25,000 BDT	Bachelor	8	Combined Family	Rural	No	Yes	Yes	Yes	Yes	Yes	No	No	Yes	Yes	1	Maintain social networks	Very Little	Never	Very Little	Very Little	Never	Sometimes	Very Little	Often	Never	Often	Often	Very Little	Never	Sometimes	Never	Very Little	Sometimes	Sometimes	Never	Often	Never	Never	Sometimes	Often	Very Little	Never
23	Woman	Arts	<25,000 BDT	Bachelor	5	Nuclear family	Rural	No	Yes	Yes	Yes	Yes	Yes	Yes	Yes	Yes	No	6	Release from the stress of everyday life	Never	Never	Often	Never	Sometimes	খুব Often	Very Little	Often	Never	Often	Never	Very Little	Never	Very Little	Never	Never	Never	Often	Very Little	Sometimes	Never	Never	Sometimes	Often	Never	Never
21	Woman	Social science	25,000-50,000 BDT	Bachelor	3	Nuclear family	Urban	Yes	No	No	No	Yes	Yes	Yes	No	Yes	No	10	Business work, passing time	Very Little	Sometimes	Sometimes	Often	Often	Very Little	Very Little	Very Little	Often	Sometimes	Sometimes	Sometimes	Sometimes	Often	Often	Sometimes	Sometimes	Often	Sometimes	Sometimes	Often	Often	Sometimes	Sometimes	Very Little	Very Little
22	Male	Social science	25,000-50,000 BDT	Married	3	Nuclear family	Rural	No	No	No	Yes	Yes	Yes	Yes	No	Yes	No	3.5	Maintain social networks	Never	Never	Sometimes	Sometimes	Sometimes	Sometimes	Sometimes	Sometimes	Very Little	Often	Sometimes	Very Little	Sometimes	Often	Sometimes	Very Little	Often	Often	Never	Sometimes	Sometimes	Very Little	Often	Very Little	Often	Sometimes
22	Male	Science	<25,000 BDT	Bachelor	4	Nuclear family	Rural	No	No	Yes	No	Yes	No	No	No	No	Yes	1	Maintaining social networks, passing time, no specific reason	Never	Never	Sometimes	Sometimes	Very Little	Often	Sometimes	Sometimes	Very Little	Sometimes	Often	Very Little	Very Little	Very Little	Very Little	Often	Sometimes	Sometimes	Often	Sometimes	Very Little	Sometimes	Often	Sometimes	Often	Often
22	Male	Social science	25,000-50,000 BDT	Bachelor	3	Nuclear family	Rural	No	No	No	Yes	No	Yes	Yes	No	No	Yes	3	Maintaining social networks, relieving the stress of everyday life	খুব Often	Sometimes	Sometimes	Often	Sometimes	Often	Often	Sometimes	Very Little	Very Little	Often	Very Little	Sometimes	Sometimes	Sometimes	Sometimes	Very Little	Sometimes	Very Little	Very Little	Sometimes	Sometimes	Often	Sometimes	Very Little	Very Little
20	Male	Arts	<25,000 BDT	Married	4	Nuclear family	Urban	No	No	No	Yes	No	No	No	No	Yes	Yes	9	Education, passage of time	Sometimes	Very Little	Very Little	Sometimes	Often	Sometimes	Often	Very Little	Sometimes	Sometimes	Often	Never	Very Little	Sometimes	Sometimes	Never	Never	Very Little	Very Little	Often	Never	Very Little	Very Little	Often	Sometimes	Sometimes
24	Woman	Social science	25,000-50,000 BDT	Bachelor	5	Nuclear family	Urban	No	No	No	Yes	Yes	Yes	Yes	No	No	No	4	Education, passage of time, no specific reason	Sometimes	Sometimes	Often	খুব Often	Often	Never	Sometimes	Sometimes	Sometimes	Very Little	Sometimes	Sometimes	Sometimes	Sometimes	Never	Very Little	Very Little	Sometimes	Sometimes	Often	Often	Often	Sometimes	Often	Sometimes	Sometimes
23	Male	Business education	<25,000 BDT	Bachelor	4	Nuclear family	Urban	No	No	Yes	No	Yes	Yes	Yes	No	Yes	Yes	4	Business work, education, maintaining social networks, passing time	Very Little	Very Little	Sometimes	খুব Often	Sometimes	Often	Often	Often	Very Little	Often	Very Little	Very Little	Often	Sometimes	Never	Often	Sometimes	Often	Sometimes	Often	Never	Very Little	Often	Often	Very Little	Very Little
24	Male	Business education	<25,000 BDT	Bachelor	6	Nuclear family	Urban	Yes	No	Yes	No	No	Yes	Yes	No	No	No	4	education	Very Little	Never	Never	খুব Often	Never	Sometimes	Often	Never	Never	Never	Often	Never	Never	Often	Never	Very Little	Often	Never	Never	Sometimes	Often	Never	Often	Never	Often	Never
23	Woman	Humanitarian studies	>50,000 BDT	Bachelor	4	Nuclear family	Urban	Yes	No	Yes	Yes	Yes	Yes	Yes	No	Yes	No	5	There is no specific reason	Sometimes	Never	Often	Sometimes	Very Little	Sometimes	Never	Often	Often	Never	Sometimes	Never	Often	Often	Very Little	Sometimes	Often	Often	Often	Often	Very Little	Very Little	Sometimes	Often	Sometimes	Very Little
22	Woman	Business education	25,000-50,000 BDT	Bachelor	4	Nuclear family	Rural	No	Yes	Yes	No	No	No	No	No	No	No	2	education	Very Little	Never	Very Little	Sometimes	Never	Never	Often	Never	Never	Never	Sometimes	Sometimes	Never	Sometimes	Often	Never	Never	Sometimes	Never	Never	Often	Often	Never	Never	Sometimes	Never
21	Woman	Humanitarian studies	<25,000 BDT	Bachelor	7	Nuclear family	Urban	No	Yes	Yes	Yes	Yes	No	Yes	No	Yes	No	2	education	Never	Never	Very Little	Sometimes	Very Little	Sometimes	Very Little	Very Little	Very Little	Often	Very Little	Never	Very Little	Very Little	Never	Very Little	Often	Often	Often	Often	Very Little	Very Little	Very Little	Often	Very Little	Very Little
22	Woman	Social science	<25,000 BDT	Bachelor	3	Nuclear family	Rural	No	Yes	Yes	Yes	Yes	Yes	Yes	No	Yes	No	12	There is no specific reason	Sometimes	Sometimes	Often	খুব Often	খুব Often	খুব Often	Often	Often	Sometimes	Sometimes	Very Little	Sometimes	Sometimes	Sometimes	Often	Sometimes	Often	Sometimes	Sometimes	Sometimes	Very Little	Sometimes	Sometimes	Sometimes	Sometimes	Sometimes
22	Male	Arts	25,000-50,000 BDT	Bachelor	6	Nuclear family	Rural	No	Yes	No	No	No	No	No	No	No	Yes	2	Maintaining social networks, relieving the stress of everyday life, passing time, no specific reason	Never	Very Little	Never	Very Little	Very Little	Very Little	Very Little	Sometimes	Very Little	Sometimes	Often	Sometimes	Very Little	Very Little	Sometimes	Often	Sometimes	Never	Never	Never	Sometimes	Often	Sometimes	Sometimes	Often	Often
22	Woman	Humanitarian studies	>50,000 BDT	Bachelor	4	Nuclear family	Urban	No	Yes	Yes	Yes	Yes	Yes	Yes	No	Yes	No	10	Release from the stress of everyday life	Never	Never	Sometimes	Often	Sometimes	Sometimes	Often	Sometimes	Sometimes	Sometimes	Very Little	Very Little	Sometimes	Sometimes	Often	Sometimes	Sometimes	Sometimes	Very Little	Very Little	Sometimes	Never	Very Little	Very Little	Very Little	Very Little
22	Woman	Social science	>50,000 BDT	Married	2	Nuclear family	Rural	No	No	No	No	No	No	No	No	No	No	1	Maintain social networks	Never	Never	Very Little	Never	Very Little	Never	Sometimes	Never	Often	Sometimes	Often	Very Little	Sometimes	Very Little	Often	Sometimes	Never	Never	Never	Never	Often	Sometimes	Often	Never	Often	Often
22	Male	Business education	>50,000 BDT	Bachelor	5	Nuclear family	Urban	Yes	No	No	No	No	Yes	No	No	No	Yes	2.5	Education, maintaining social networks	Sometimes	Sometimes	Never	Never	Never	Very Little	Often	Very Little	Never	Never	Often	Often	Often	Sometimes	Often	Often	Never	Very Little	Sometimes	Never	Often	Often	Never	Never	Often	Often
22	Male	Humanitarian studies	>50,000 BDT	Bachelor	12	Combined Family	Rural	No	Yes	Yes	No	No	Yes	Yes	No	Yes	No	7.5	Maintaining social networks, relieving the stress of everyday life	Never	Very Little	Often	Sometimes	Very Little	Often	Very Little	Very Little	Never	Very Little	Sometimes	Never	Never	Very Little	Very Little	Often	Sometimes	Often	Often	Often	Very Little	Often	Often	Often	Often	Often
21	Woman	Arts	<25,000 BDT	Bachelor	5	Nuclear family	Rural	No	No	Yes	Yes	Yes	Yes	Yes	No	Yes	No	12	Business work, education, education, maintaining social network, passing time	Often	Often	Sometimes	Often	Sometimes	খুব Often	Very Little	Sometimes	Often	Often	Very Little	Very Little	Sometimes	Often	Very Little	Sometimes	Often	Often	Often	Very Little	Often	Often	Often	Sometimes	Sometimes	Sometimes
24	Male	Science	25,000-50,000 BDT	Bachelor	5	Nuclear family	Rural	No	No	No	Yes	Yes	Yes	Yes	No	No	No	6.5	passing time	Never	Often	খুব Often	Never	Sometimes	Often	Sometimes	Very Little	Often	Sometimes	Often	Sometimes	Never	Very Little	Sometimes	Often	Very Little	Never	Sometimes	Sometimes	Sometimes	Sometimes	Often	Sometimes	Often	Often
23	Male	Science	<25,000 BDT	Bachelor	6	Combined Family	Urban	No	No	No	No	No	Yes	Yes	No	No	No	5	Maintaining social networks, passing time	Never	Never	Never	Never	Very Little	Never	Often	Never	Very Little	Never	Often	Often	Sometimes	Very Little	Often	Often	Never	Very Little	Very Little	Never	Often	Often	Never	Never	Often	Often
21	Male	Social science	<25,000 BDT	Bachelor	6	Nuclear family	Rural	No	Yes	Yes	No	No	Yes	Yes	No	No	No	3	Maintain social networks	Very Little	Very Little	Sometimes	Often	Very Little	Sometimes	Often	Often	Sometimes	Sometimes	Often	Often	Sometimes	Sometimes	Very Little	Often	Very Little	Very Little	Very Little	Very Little	Often	Very Little	Sometimes	Sometimes	Very Little	Sometimes
25	Woman	Business education	25,000-50,000 BDT	Married	3	Combined Family	Urban	No	Yes	No	No	Yes	Yes	Yes	Yes	Yes	No	8	Education, relief from the stress of everyday life, passing time	Very Little	Sometimes	Often	Sometimes	Very Little	Sometimes	Never	Never	Never	Sometimes	Never	Very Little	Very Little	Never	Never	Sometimes	Very Little	Never	Never	Sometimes	Very Little	Very Little	Often	Often	Very Little	Very Little
28	Male	Science	>50,000 BDT	Bachelor	4	Nuclear family	Rural	No	Yes	No	No	Yes	Yes	Yes	No	No	Yes	6	Maintain social networks	Never	Never	Never	Often	Never	Very Little	Often	Never	Very Little	Often	Often	Often	Very Little	Sometimes	Never	Sometimes	Never	Never	Never	Never	Sometimes	Never	Very Little	Never	Never	Very Little
24	Woman	Business education	25,000-50,000 BDT	Bachelor	6	Nuclear family	Urban	Yes	No	Yes	No	No	Yes	No	No	No	No	2.5	education	Never	Never	Never	Very Little	Never	Never	Often	Sometimes	Never	Sometimes	Often	Very Little	Never	Never	Never	Often	Never	Never	Very Little	Never	Sometimes	Often	Never	Never	Often	Often
24	Male	Business education	25,000-50,000 BDT	Bachelor	5	Nuclear family	Urban	No	Yes	No	Yes	No	Yes	No	Yes	No	Yes	4	There is no specific reason	Never	Never	Never	Never	Never	Never	Often	Very Little	Never	Never	Often	Sometimes	Never	Very Little	Never	Often	Never	Very Little	Never	Sometimes	Sometimes	Often	Never	Very Little	Often	Often
25	Male	Business education	>50,000 BDT	Bachelor	5	Nuclear family	Urban	No	No	Yes	Yes	Yes	Yes	Yes	Yes	No	Yes	2.5	Maintaining social networks, passing time	Very Little	Never	Very Little	Sometimes	Never	Often	Sometimes	Never	Never	Sometimes	Often	Very Little	Sometimes	Often	Often	Very Little	Often	Often	Often	Often	Never	Never	Sometimes	Often	Very Little	Very Little
27	Male	Business education	25,000-50,000 BDT	Bachelor	5	Nuclear family	Urban	No	Yes	Yes	No	Yes	Yes	Yes	No	No	No	4.5	Escape the stress of everyday life, pass the time	Never	Sometimes	Sometimes	Never	Sometimes	Often	Very Little	Often	Very Little	Often	Very Little	Sometimes	Very Little	Very Little	Very Little	Very Little	Often	Sometimes	Often	Often	Never	Very Little	Often	Often	Very Little	Very Little
21	Male	Humanitarian studies	25,000-50,000 BDT	Bachelor	6	Nuclear family	Rural	No	No	No	No	No	Yes	Yes	No	No	Yes	2	Maintain social networks	Sometimes	Sometimes	Very Little	Often	Often	খুব Often	Very Little	Sometimes	Never	Sometimes	Very Little	Never	Very Little	Sometimes	Never	Very Little	Sometimes	Very Little	Very Little	Sometimes	Sometimes	Sometimes	Often	Sometimes	Very Little	Sometimes
25	Male	Humanitarian studies	25,000-50,000 BDT	Bachelor	4	Nuclear family	Urban	No	Yes	No	Yes	Yes	Yes	Yes	No	No	No	3	Release from the stress of everyday life	Never	Never	Sometimes	Very Little	Sometimes	Often	Sometimes	Sometimes	Never	Sometimes	Often	Often	Very Little	Very Little	Often	Often	Sometimes	Sometimes	Sometimes	Very Little	Sometimes	Often	Very Little	Often	Often	Often
23	Male	Business education	<25,000 BDT	Bachelor	5	Nuclear family	Urban	No	No	Yes	Yes	Yes	Yes	Yes	No	Yes	Yes	5.5	Maintaining social networks, relieving the stress of everyday life, passing time	Sometimes	Very Little	Sometimes	Often	Never	Very Little	Often	Never	Sometimes	Very Little	Often	Very Little	Sometimes	Sometimes	Never	Very Little	Often	Very Little	Never	Sometimes	Very Little	Very Little	Often	Sometimes	Never	Never
23	Woman	Humanitarian studies	>50,000 BDT	Bachelor	5	Nuclear family	Rural	No	No	Yes	No	Yes	Yes	Yes	No	No	No	6	Education, maintaining social networks, relieving the stress of everyday life, passing time	Never	Never	Sometimes	Sometimes	Sometimes	Never	Sometimes	Never	Never	Often	Sometimes	Sometimes	Very Little	Never	Sometimes	Often	Often	Sometimes	Sometimes	Sometimes	Very Little	Often	Sometimes	Sometimes	Often	Often
23	Male	Humanitarian studies	<25,000 BDT	Bachelor	8	Combined Family	Rural	No	No	No	No	No	Yes	Yes	No	No	Yes	5.5	Education, maintaining social networks, passing time	Never	Never	Very Little	Often	Very Little	Often	Often	Never	Never	Often	Often	Often	Never	Sometimes	Sometimes	Often	Very Little	Never	Very Little	Very Little	Often	Often	Often	Never	Often	Often
22	Woman	Social science	>50,000 BDT	Bachelor	3	Nuclear family	Urban	No	Yes	Yes	Yes	Yes	Yes	Yes	No	No	Yes	12	Maintain social networks	Never	Very Little	Often	Sometimes	খুব Often	খুব Often	Often	Often	Often	Very Little	Very Little	Often	Never	Often	Never	Often	Often	Often	Never	Often	Sometimes	Sometimes	Often	Often	Often	Often
26	Male	Arts	<25,000 BDT	Bachelor	6	Nuclear family	Urban	No	No	No	No	No	Yes	No	No	No	Yes	2.5	There is no specific reason	Sometimes	Never	Never	Never	Never	Never	Often	Never	Never	Never	Never	Often	Never	Never	Sometimes	Sometimes	Never	Never	Sometimes	Never	Sometimes	Sometimes	Never	Never	Sometimes	Sometimes
23	Woman	Social science	25,000-50,000 BDT	Bachelor	4	Nuclear family	Urban	No	No	Yes	Yes	Yes	Yes	Yes	No	No	No	10	Business work, education, education, maintaining social network, passing time	Very Little	Sometimes	Often	Sometimes	খুব Often	খুব Often	Often	Sometimes	Never	Sometimes	Often	Very Little	Often	Often	Never	Often	Sometimes	Often	Very Little	Sometimes	Never	Often	Sometimes	Often	Often	Often
25	Male	Social science	>50,000 BDT	Bachelor	4	Nuclear family	Urban	No	No	Yes	No	Yes	Yes	Yes	No	No	Yes	4	Business work, education	Often	Sometimes	খুব Often	Never	Sometimes	খুব Often	Often	Never	Never	Never	Often	Very Little	Sometimes	Never	Often	Often	Never	Sometimes	Never	Never	Sometimes	Often	Never	Often	Sometimes	Sometimes
22	Male	Humanitarian studies	<25,000 BDT	Bachelor	4	Nuclear family	Rural	No	Yes	Yes	Yes	No	Yes	Yes	No	No	Yes	7	Education, maintaining social networks, relieving the stress of everyday life, passing time	Very Little	Sometimes	Sometimes	Never	Sometimes	Very Little	Often	Often	Sometimes	Very Little	Sometimes	Sometimes	Very Little	Very Little	Never	Sometimes	Sometimes	Very Little	Never	Sometimes	Sometimes	Often	Often	Sometimes	Sometimes	Very Little
18	Woman	Science	25,000-50,000 BDT	Bachelor	10	Combined Family	Urban	No	No	Yes	Yes	Yes	Yes	Yes	Yes	Yes	No	5.5	There is no specific reason	Sometimes	Very Little	Sometimes	Often	Very Little	Often	Never	Sometimes	Sometimes	Often	Sometimes	Never	Very Little	Very Little	Sometimes	Very Little	Very Little	Often	Often	Sometimes	Very Little	Very Little	Often	Often	Very Little	Very Little
21	Woman	Humanitarian studies	<25,000 BDT	Bachelor	4	Nuclear family	Urban	No	No	Yes	Yes	Yes	Yes	Yes	Yes	No	No	10	There is no specific reason	Never	Sometimes	Often	Often	Sometimes	Often	Often	Often	Often	Never	Often	Very Little	Sometimes	Sometimes	Sometimes	Often	Often	Sometimes	Often	Often	Never	Often	Often	Often	Sometimes	Often
23	Male	Social science	>50,000 BDT	Bachelor	5	Nuclear family	Urban	No	No	No	No	No	No	No	No	No	No	4	Release from the stress of everyday life	Very Little	Very Little	Never	Never	Sometimes	Sometimes	Very Little	Very Little	Very Little	Very Little	Very Little	Very Little	Very Little	Never	Never	Never	Never	Never	Sometimes	Very Little	Very Little	Sometimes	Sometimes	Sometimes	Sometimes	Sometimes
27	Male	Business education	<25,000 BDT	Married	15	Combined Family	Urban	No	Yes	Yes	No	No	Yes	Yes	Yes	No	Yes	12	passing time	Never	Very Little	Sometimes	Often	Often	Sometimes	Often	Very Little	Never	Sometimes	Often	Often	Sometimes	Often	Never	Often	Never	Sometimes	Sometimes	Never	Often	Often	Sometimes	Sometimes	Sometimes	Sometimes
20	Woman	Science	<25,000 BDT	Bachelor	3	Nuclear family	Rural	No	Yes	Yes	No	No	Yes	Yes	No	No	Yes	5	passing time	Sometimes	Sometimes	Often	Sometimes	Very Little	Sometimes	Very Little	Sometimes	Very Little	Sometimes	Very Little	Often	Very Little	Often	Very Little	Sometimes	Often	Very Little	Sometimes	Often	Very Little	Sometimes	Very Little	Very Little	Often	Sometimes
23	Woman	Humanitarian studies	>50,000 BDT	Bachelor	3	Nuclear family	Urban	No	No	No	No	No	No	No	No	No	No	3	passing time	Sometimes	Never	Never	Very Little	Very Little	Very Little	Often	Sometimes	Sometimes	Often	Very Little	Sometimes	Sometimes	Very Little	Sometimes	Often	Never	Very Little	Sometimes	Very Little	Sometimes	Sometimes	Often	Sometimes	Very Little	Sometimes
23	Male	Science	25,000-50,000 BDT	Bachelor	5	Nuclear family	Urban	Yes	No	Yes	Yes	No	Yes	Yes	No	No	No	5	Business work, education, maintaining social network, release from the stress of daily life, passing time	Often	Very Little	Sometimes	Often	Sometimes	খুব Often	Sometimes	Very Little	Often	Sometimes	Sometimes	Sometimes	Sometimes	Very Little	Often	Sometimes	Sometimes	Very Little	Never	Very Little	Very Little	Very Little	Sometimes	Very Little	Sometimes	Sometimes
25	Woman	Science	25,000-50,000 BDT	Bachelor	3	Nuclear family	Rural	No	No	No	No	Yes	Yes	Yes	No	Yes	No	14	passing time	Very Little	Very Little	Sometimes	Often	Sometimes	খুব Often	Often	Sometimes	Very Little	Often	Very Little	Never	Very Little	Sometimes	Sometimes	Very Little	Sometimes	Very Little	Sometimes	Sometimes	Very Little	Very Little	Often	Very Little	Very Little	Very Little
20	Male	Science	<25,000 BDT	Bachelor	6	Combined Family	Urban	Yes	Yes	Yes	Yes	Yes	Yes	Yes	No	Yes	Yes	2	Education, maintaining social networks	Never	Never	Very Little	Very Little	Never	Never	Never	Never	Never	Never	Never	Very Little	Very Little	Never	Never	Never	Very Little	Never	Very Little	Never	Never	Never	Never	Very Little	Never	Very Little
20	Woman	Science	<25,000 BDT	Bachelor	4	Nuclear family	Urban	No	Yes	Yes	No	No	No	No	No	No	No	1	There is no specific reason	Never	Very Little	Never	Never	Never	Never	Often	Often	Sometimes	Never	Sometimes	Very Little	Sometimes	Very Little	Never	Never	Never	Never	Never	Never	Sometimes	Sometimes	Never	Sometimes	Never	Never
23	Male	Science	<25,000 BDT	Bachelor	4	Nuclear family	Rural	No	Yes	Yes	Yes	No	Yes	Yes	Yes	Yes	Yes	1	passing time	Sometimes	Sometimes	Very Little	Sometimes	Very Little	Very Little	Sometimes	Often	Very Little	Very Little	Often	Very Little	Never	Very Little	Sometimes	Sometimes	Very Little	Sometimes	Sometimes	Sometimes	Very Little	Very Little	Very Little	Very Little	Very Little	Very Little
22	Woman	Science	<25,000 BDT	Bachelor	6	Combined Family	Rural	No	No	Yes	Yes	Yes	Yes	Yes	No	Yes	No	9	Business work, education, education, passage of time	Sometimes	Never	Sometimes	Sometimes	Very Little	Sometimes	Very Little	Often	Sometimes	Often	Never	Never	Often	Often	Very Little	Very Little	Sometimes	Often	Often	Often	Never	Never	Often	Often	Sometimes	Never
22	Male	Science	<25,000 BDT	Bachelor	6	Nuclear family	Rural	No	No	No	No	No	Yes	Yes	No	No	No	4.5	Maintain social networks	Sometimes	Very Little	Never	Sometimes	Often	Sometimes	Very Little	Sometimes	Very Little	Very Little	Sometimes	Never	Sometimes	Very Little	Sometimes	Sometimes	Very Little	Very Little	Often	Sometimes	Very Little	Often	Often	Very Little	Very Little	Very Little
23	Male	Social science	<25,000 BDT	Bachelor	10	Combined Family	Rural	No	No	No	No	No	Yes	No	No	No	No	6	There is no specific reason	Never	Never	Never	Never	Never	Sometimes	Often	Often	Never	Never	Never	Never	Never	Never	Never	Never	Never	Never	Never	Never	Never	Never	Never	Never	Never	Never
20	Woman	Science	>50,000 BDT	Bachelor	5	Nuclear family	Urban	No	No	Yes	Yes	Yes	Yes	Yes	No	Yes	Yes	15.5	education	Often	খুব Often	খুব Often	খুব Often	খুব Often	Sometimes	Very Little	Often	Sometimes	Never	Very Little	Sometimes	Very Little	Often	Sometimes	Sometimes	Often	Often	Sometimes	Often	Very Little	Sometimes	Often	Often	Sometimes	Sometimes
25	Male	Business education	>50,000 BDT	Married	6	Nuclear family	Urban	No	Yes	Yes	Yes	No	No	No	Yes	No	No	5	Education, passage of time, no specific reason	Never	Never	Never	Sometimes	Very Little	Never	Very Little	Never	Often	Sometimes	Very Little	Never	Sometimes	Often	Never	Very Little	Sometimes	Often	Often	Sometimes	Sometimes	Never	Never	Often	Very Little	Very Little
23	Woman	Humanitarian studies	25,000-50,000 BDT	Bachelor	7	Combined Family	Urban	No	No	Yes	Yes	No	Yes	Yes	No	No	No	2	Education, maintaining social network, release from stress of daily life	Sometimes	Sometimes	Often	Sometimes	Never	Sometimes	Sometimes	Never	Very Little	Never	Very Little	Very Little	Never	Very Little	Often	Often	Very Little	Never	Often	Sometimes	Sometimes	Often	Sometimes	Very Little	Sometimes	Very Little
22	Woman	Business education	>50,000 BDT	Bachelor	6	Nuclear family	Urban	No	Yes	Yes	No	No	Yes	Yes	No	No	No	5	Education, maintaining social networks, relieving the stress of everyday life, passing time	Never	Sometimes	Sometimes	Often	Very Little	Often	Sometimes	Very Little	Never	Very Little	Never	Sometimes	Never	Never	Very Little	Very Little	Often	Sometimes	Often	Often	Very Little	Sometimes	Often	Often	Very Little	Very Little
21	Male	Social science	<25,000 BDT	Bachelor	4	Nuclear family	Rural	No	No	No	Yes	No	Yes	Yes	No	Yes	No	8	Education, maintaining social networks, passing time	খুব Often	Very Little	Never	Often	Sometimes	Often	Sometimes	Sometimes	Sometimes	Very Little	Sometimes	Sometimes	Sometimes	Very Little	Sometimes	Sometimes	Sometimes	Very Little	Very Little	Sometimes	Sometimes	Very Little	Often	Very Little	Sometimes	Very Little
22	Male	Humanitarian studies	25,000-50,000 BDT	Bachelor	4	Nuclear family	Rural	No	No	No	No	No	No	Yes	No	No	Yes	10	Maintain social networks	Sometimes	Sometimes	Very Little	Never	Never	Never	Often	Often	Often	Sometimes	Sometimes	Sometimes	Sometimes	Sometimes	Often	Often	Often	Often	Often	Often	Often	Often	Often	Often	Often	Often
22	Male	Business education	25,000-50,000 BDT	Bachelor	5	Nuclear family	Rural	No	No	No	No	Yes	Yes	Yes	Yes	No	No	1	Education, maintaining a social network, relieving the stress of everyday life, passing time, no specific reason	Sometimes	Sometimes	Never	Often	Never	Very Little	Often	Very Little	Very Little	Sometimes	Often	Often	Very Little	Very Little	Never	Often	Often	Sometimes	Sometimes	Sometimes	Never	Sometimes	Very Little	Sometimes	Often	Often
20	Male	Science	25,000-50,000 BDT	Bachelor	5	Nuclear family	Urban	No	Yes	Yes	Yes	Yes	No	No	No	No	Yes	12	Maintaining social networks, passing time, no specific reason	Sometimes	Very Little	Often	Sometimes	Very Little	Often	Sometimes	Often	Very Little	Often	Never	Very Little	Often	Sometimes	Very Little	Very Little	Often	Very Little	Very Little	Often	Sometimes	Very Little	Often	Often	Very Little	Very Little
23	Male	Social science	25,000-50,000 BDT	Bachelor	8	Combined Family	Urban	No	Yes	Yes	Yes	Yes	Yes	Yes	No	Yes	No	4	passing time	Very Little	Never	Sometimes	Sometimes	Sometimes	Often	Often	Sometimes	Very Little	Sometimes	Sometimes	Very Little	Sometimes	Often	Sometimes	Sometimes	Sometimes	Often	Sometimes	Sometimes	Sometimes	Very Little	Sometimes	Sometimes	Sometimes	Very Little
22	Woman	Science	>50,000 BDT	Bachelor	10	Combined Family	Urban	No	Yes	Yes	Yes	Yes	Yes	Yes	Yes	Yes	No	12	Maintaining social networks, relieving the stress of everyday life, passing time, no specific reason	Sometimes	Never	খুব Often	Sometimes	খুব Often	খুব Often	Sometimes	Sometimes	Sometimes	Often	Sometimes	Sometimes	Sometimes	Sometimes	Often	Often	Often	Sometimes	Sometimes	Often	Sometimes	Sometimes	Sometimes	Sometimes	Sometimes	Sometimes
23	Woman	Science	25,000-50,000 BDT	Bachelor	4	Nuclear family	Rural	No	No	No	No	No	Yes	No	No	No	No	1	There is no specific reason	Never	Never	Never	Never	Never	Never	Often	Never	Never	Often	Often	Never	Very Little	Very Little	Very Little	Very Little	Never	Never	Sometimes	Never	Sometimes	Very Little	Never	Sometimes	Very Little	Sometimes
23	Male	Arts	>50,000 BDT	Bachelor	7	Nuclear family	Urban	No	No	No	No	No	Yes	Yes	No	No	No	6.5	Business work, education, passing time	Sometimes	Never	Sometimes	Very Little	Very Little	খুব Often	Often	Never	Sometimes	Sometimes	Very Little	Very Little	Very Little	Never	Never	Sometimes	Sometimes	Sometimes	Often	Often	Very Little	Often	Very Little	Sometimes	Very Little	Very Little
18	Male	Science	<25,000 BDT	Bachelor	8	Nuclear family	Urban	No	No	Yes	No	No	Yes	Yes	No	No	No	2.5	There is no specific reason	Never	Never	Never	Very Little	Never	Very Little	Often	Never	Never	Never	Often	Sometimes	Sometimes	Sometimes	Sometimes	Sometimes	Very Little	Never	Sometimes	Sometimes	Never	Never	Sometimes	Sometimes	Very Little	Never
22	Male	Science	25,000-50,000 BDT	Bachelor	4	Nuclear family	Rural	No	No	No	No	No	Yes	Yes	No	No	No	5.5	There is no specific reason	Never	Never	Sometimes	Never	Very Little	Often	Often	Sometimes	Sometimes	Often	Sometimes	Sometimes	Very Little	Very Little	Sometimes	Often	Very Little	Very Little	Sometimes	Sometimes	Sometimes	Often	Often	Sometimes	Sometimes	Sometimes
19	Woman	Science	25,000-50,000 BDT	Bachelor	4	Nuclear family	Urban	No	Yes	No	No	No	Yes	Yes	No	No	Yes	5	passing time	Never	Often	খুব Often	খুব Often	Sometimes	খুব Often	Often	Sometimes	Never	Sometimes	Often	Very Little	Sometimes	Very Little	Never	Often	Often	Sometimes	Sometimes	Never	Often	Often	Never	Never	Often	Often
25	Woman	Science	>50,000 BDT	Bachelor	4	Nuclear family	Urban	No	Yes	No	Yes	No	Yes	Yes	No	No	Yes	3.5	Maintain social networks	Sometimes	Very Little	Never	Sometimes	Sometimes	Sometimes	Often	Sometimes	Never	Sometimes	Often	Sometimes	Never	Never	Often	Often	Often	Sometimes	Never	Sometimes	Sometimes	Often	Often	Sometimes	Often	Often
22	Male	Social science	<25,000 BDT	Bachelor	4	Nuclear family	Rural	No	No	Yes	Yes	No	Yes	Yes	No	No	No	1	Education, passage of time, no specific reason	Very Little	Very Little	Very Little	Sometimes	Sometimes	Sometimes	Sometimes	Sometimes	Sometimes	Sometimes	Very Little	Sometimes	Very Little	Sometimes	Never	Sometimes	Very Little	Sometimes	Sometimes	Sometimes	Never	Sometimes	Sometimes	Sometimes	Sometimes	Sometimes
22	Woman	Science	>50,000 BDT	Married	7	Combined Family	Urban	No	Yes	Yes	Yes	No	Yes	No	Yes	No	No	2	There is no specific reason	Often	Never	Never	খুব Often	Sometimes	খুব Often	Sometimes	Never	Never	Very Little	Often	Very Little	Very Little	Never	Often	Often	Sometimes	Never	Often	Very Little	Sometimes	Very Little	Often	Very Little	Often	Often
20	Woman	Science	<25,000 BDT	Bachelor	6	Nuclear family	Urban	No	No	Yes	Yes	Yes	Yes	Yes	No	Yes	No	6.5	Relief from the stress of everyday life, passing time, no specific reason	Never	Never	Often	Often	Sometimes	খুব Often	Sometimes	Often	Often	Very Little	Never	Often	Never	Sometimes	Never	Never	Sometimes	Sometimes	Sometimes	Sometimes	Never	Very Little	Often	Often	Very Little	Very Little
18	Male	Science	<25,000 BDT	Bachelor	4	Nuclear family	Rural	No	No	No	No	No	Yes	Yes	No	No	No	4	There is no specific reason	Sometimes	Sometimes	Very Little	Never	Sometimes	Often	Sometimes	Very Little	Sometimes	Sometimes	Often	Very Little	Very Little	Very Little	Very Little	Sometimes	Sometimes	Very Little	Very Little	Sometimes	Often	Sometimes	Often	Sometimes	Sometimes	Sometimes
24	Male	Humanitarian studies	<25,000 BDT	Bachelor	7	Combined Family	Rural	No	No	Yes	No	No	Yes	Yes	No	No	No	6	Passing time, no specific reason	Never	Sometimes	Often	খুব Often	Sometimes	Often	Often	Often	Sometimes	Never	Never	Very Little	Sometimes	Often	Sometimes	Very Little	Often	Often	Sometimes	Often	Never	Never	Often	Often	Sometimes	Sometimes
21	Woman	Science	25,000-50,000 BDT	Bachelor	4	Nuclear family	Urban	No	Yes	Yes	Yes	Yes	Yes	Yes	No	No	No	12	passing time	Very Little	Never	খুব Often	Very Little	খুব Often	Sometimes	Sometimes	Sometimes	Very Little	Sometimes	Often	Very Little	Never	Very Little	Sometimes	Often	Often	Sometimes	Often	Sometimes	Sometimes	Never	Sometimes	Sometimes	Often	Sometimes
21	Male	Science	<25,000 BDT	Bachelor	5	Nuclear family	Rural	Yes	Yes	Yes	Yes	Yes	Yes	Yes	No	Yes	No	12	There is no specific reason	Never	Sometimes	Very Little	খুব Often	Often	খুব Often	Never	Sometimes	Often	Sometimes	Never	Very Little	Never	Often	Never	Never	Sometimes	Never	Never	Sometimes	Never	Very Little	Sometimes	Never	Never	Never
25	Male	Social science	25,000-50,000 BDT	Bachelor	3	Nuclear family	Urban	No	Yes	No	Yes	No	Yes	No	No	Yes	Yes	2	passing time	Sometimes	Sometimes	Never	Very Little	Very Little	Very Little	Often	Sometimes	Never	Sometimes	Often	Often	Never	Very Little	Often	Often	Sometimes	Sometimes	Often	Very Little	Often	Sometimes	Sometimes	Very Little	Sometimes	Sometimes
23	Woman	Science	25,000-50,000 BDT	Bachelor	5	Nuclear family	Urban	No	Yes	Yes	Yes	Yes	Yes	Yes	No	Yes	No	12	Maintaining social networks, relieving the stress of everyday life, passing time	Never	Never	Very Little	Often	Sometimes	Often	Very Little	Sometimes	Sometimes	Never	Very Little	Sometimes	Sometimes	Sometimes	Never	Very Little	Sometimes	Sometimes	Often	Sometimes	Never	Very Little	Sometimes	Sometimes	Very Little	Very Little
21	Woman	Science	<25,000 BDT	Bachelor	4	Nuclear family	Urban	No	Yes	Yes	No	No	Yes	Yes	No	No	No	5	Education, maintaining social network, release from stress of daily life	Never	Very Little	Very Little	Very Little	Often	খুব Often	Sometimes	Often	Sometimes	Sometimes	Very Little	Very Little	Often	Sometimes	Very Little	Very Little	Sometimes	Very Little	Very Little	Very Little	Very Little	Very Little	Sometimes	Sometimes	Very Little	Very Little
23	Male	Science	<25,000 BDT	Bachelor	5	Nuclear family	Rural	No	No	Yes	Yes	Yes	No	Yes	No	Yes	No	3	Relief from the stress of everyday life, passing time, no specific reason	Sometimes	Often	Often	Sometimes	Very Little	Sometimes	Often	Often	Never	Never	Very Little	Very Little	Sometimes	Sometimes	Sometimes	Very Little	Often	Often	Sometimes	Often	Very Little	Very Little	Very Little	Often	Sometimes	Sometimes
25	Woman	Science	<25,000 BDT	Bachelor	5	Nuclear family	Urban	No	Yes	Yes	Yes	No	Yes	Yes	Yes	No	No	4.5	Passing time, no specific reason	Never	Often	Sometimes	Sometimes	Sometimes	খুব Often	Often	Never	Very Little	Often	Very Little	Sometimes	Sometimes	Sometimes	Never	Often	Often	Sometimes	Sometimes	Sometimes	Sometimes	Sometimes	Sometimes	Sometimes	Sometimes	Sometimes
22	Woman	Science	25,000-50,000 BDT	Bachelor	4	Nuclear family	Urban	No	Yes	Yes	Yes	Yes	Yes	No	No	No	No	17	passing time	Never	Often	খুব Often	Often	খুব Often	খুব Often	Often	Often	Sometimes	Never	Sometimes	Sometimes	Very Little	Often	Very Little	Sometimes	Often	Often	Often	Often	Sometimes	Never	Often	Often	Sometimes	Sometimes
27	Male	Business education	25,000-50,000 BDT	Married	6	Nuclear family	Urban	No	No	No	No	No	Yes	Yes	Yes	No	Yes	1	Maintaining social networks, passing time, no specific reason	Never	Never	Never	Never	Never	Never	Often	Never	Never	Never	Never	Never	Never	Never	Never	Never	Often	Never	Very Little	Very Little	Often	Very Little	Never	Never	Never	Never
22	Woman	Business education	25,000-50,000 BDT	Bachelor	5	Nuclear family	Rural	Yes	Yes	Yes	Yes	Yes	Yes	Yes	Yes	No	No	12	Education, maintaining social network, no specific reason	Never	Very Little	Very Little	Often	Often	Sometimes	Sometimes	Very Little	Sometimes	Sometimes	Sometimes	Often	Sometimes	Very Little	Very Little	Sometimes	Sometimes	Sometimes	Very Little	Sometimes	Very Little	Sometimes	Very Little	Very Little	Very Little	Very Little
23	Male	Social science	<25,000 BDT	Bachelor	4	Nuclear family	Rural	No	Yes	Yes	Yes	Yes	Yes	Yes	Yes	No	No	15	Business work, education, education, maintaining social network	Very Little	Very Little	Often	Sometimes	Sometimes	Very Little	Very Little	Sometimes	Sometimes	Very Little	Sometimes	Sometimes	Very Little	Sometimes	Sometimes	Very Little	Often	Sometimes	Very Little	Very Little	Sometimes	Very Little	Sometimes	Very Little	Sometimes	Sometimes
21	Woman	Social science	<25,000 BDT	Bachelor	5	Nuclear family	Urban	No	No	No	No	No	Yes	Yes	No	No	Yes	5	Education, maintaining social networks	Sometimes	Sometimes	Often	Often	Sometimes	Often	Very Little	Sometimes	Sometimes	Very Little	Sometimes	Very Little	Sometimes	Sometimes	Very Little	Sometimes	Sometimes	Very Little	Sometimes	Often	Sometimes	Very Little	Sometimes	Sometimes	Sometimes	Very Little
24	Male	Humanitarian studies	25,000-50,000 BDT	Bachelor	5	Nuclear family	Rural	No	No	No	No	No	Yes	Yes	Yes	No	No	7	Business work, education, education	Never	Very Little	Often	Often	Very Little	Sometimes	Very Little	Sometimes	Sometimes	Sometimes	Very Little	Very Little	Sometimes	Sometimes	Very Little	Sometimes	Very Little	Very Little	Sometimes	Very Little	Sometimes	Sometimes	Very Little	Sometimes	Sometimes	Sometimes
26	Woman	Social science	<25,000 BDT	Married	6	Combined Family	Urban	No	No	No	No	No	No	No	Yes	No	Yes	6	Education, maintaining social networks, passing time	Very Little	Very Little	Sometimes	Sometimes	Sometimes	Sometimes	Sometimes	Sometimes	Sometimes	Very Little	Very Little	Very Little	Very Little	Very Little	Very Little	Very Little	Very Little	Very Little	Sometimes	Sometimes	Sometimes	Sometimes	Very Little	Very Little	Very Little	Very Little
30	Male	Science	25,000-50,000 BDT	Married	6	Combined Family	Urban	Yes	Yes	Yes	No	Yes	Yes	Yes	Yes	No	No	4	Maintaining social networks, relieving the stress of everyday life	Never	Sometimes	Very Little	Sometimes	Sometimes	Sometimes	Very Little	Very Little	Very Little	Very Little	Very Little	Very Little	Very Little	Very Little	Sometimes	Sometimes	Very Little	Sometimes	Sometimes	Very Little	Sometimes	Sometimes	Sometimes	Sometimes	Sometimes	Sometimes
21	Woman	Science	<25,000 BDT	Bachelor	4	Nuclear family	Rural	Yes	Yes	Yes	Yes	Yes	Yes	Yes	Yes	No	No	10	Education, maintaining a social network, relieving the stress of everyday life, passing time, no specific reason	Never	Sometimes	Sometimes	Sometimes	Often	Sometimes	Sometimes	Sometimes	Sometimes	Very Little	Very Little	Very Little	Very Little	Very Little	Sometimes	Sometimes	Very Little	Sometimes	Very Little	Sometimes	Sometimes	Sometimes	Sometimes	Sometimes	Very Little	Sometimes
21	Woman	Science	25,000-50,000 BDT	Married	5	Combined Family	Urban	No	No	No	No	No	No	No	No	No	No	3	Education, maintaining social networks	Never	Never	Never	Never	Never	Never	Often	Very Little	Never	Never	Sometimes	Sometimes	Never	Very Little	Very Little	Often	Never	Never	Never	Never	Very Little	Very Little	Sometimes	Never	Very Little	Very Little
23	Male	Humanitarian studies	<25,000 BDT	Bachelor	8	Combined Family	Rural	No	Yes	No	Yes	No	Yes	No	Yes	No	Yes	2.5	education	Very Little	Never	Never	Never	Never	Never	Never	Never	Never	Never	Often	Never	Never	Never	Never	Often	Never	Never	Very Little	Never	Often	Often	Never	Never	Often	Never
25	Woman	Humanitarian studies	<25,000 BDT	Married	4	Nuclear family	Urban	No	No	Yes	No	No	Yes	Yes	No	No	No	10	passing time	Sometimes	Sometimes	Often	Sometimes	Very Little	Often	Sometimes	Sometimes	Very Little	Sometimes	Sometimes	Often	Never	Very Little	Sometimes	Very Little	Sometimes	Sometimes	Often	Never	Very Little	Very Little	Sometimes	Often	Very Little	Sometimes
26	Woman	Humanitarian studies	>50,000 BDT	Bachelor	13	Combined Family	Rural	No	No	No	No	No	No	No	No	No	No	4	education	Sometimes	Sometimes	Never	Sometimes	Never	Sometimes	Often	Very Little	Never	Very Little	Often	Often	Very Little	Very Little	Very Little	Sometimes	Sometimes	Very Little	Very Little	Very Little	Sometimes	Often	Very Little	Very Little	Often	Sometimes
23	Male	Arts	25,000-50,000 BDT	Bachelor	5	Combined Family	Rural	Yes	Yes	Yes	No	No	Yes	No	No	No	Yes	1	There is no specific reason	Very Little	Very Little	Never	Never	Never	Never	Never	Never	Never	Never	Often	Very Little	Often	Very Little	Never	Very Little	Never	Often	Very Little	Never	Very Little	Often	Never	Never	Often	Never
26	Woman	Social science	>50,000 BDT	Bachelor	5	Nuclear family	Rural	No	Yes	Yes	No	Yes	Yes	Yes	Yes	No	Yes	7.5	Maintain social networks	Very Little	Never	খুব Often	খুব Often	Never	খুব Often	Often	Very Little	Very Little	Very Little	Sometimes	Often	Often	Often	Often	Very Little	Often	Sometimes	Very Little	Very Little	Never	Sometimes	Often	Often	Very Little	Very Little
25	Woman	Business education	<25,000 BDT	Bachelor	5	Nuclear family	Rural	Yes	Yes	Yes	No	Yes	Yes	Yes	No	No	No	5	Education, maintaining social networks	Sometimes	Often	Very Little	Often	Very Little	Never	Sometimes	Often	Often	Sometimes	Very Little	Very Little	Very Little	Very Little	Very Little	Very Little	Sometimes	Very Little	Very Little	Very Little	Sometimes	Sometimes	Sometimes	Very Little	Very Little	Very Little
20	Woman	Arts	25,000-50,000 BDT	Bachelor	7	Nuclear family	Urban	No	No	Yes	No	No	Yes	Yes	No	No	No	8	There is no specific reason	Sometimes	Never	Never	Often	Very Little	খুব Often	Sometimes	Very Little	Never	Often	Sometimes	Never	Never	Very Little	Often	Often	Very Little	Sometimes	Often	Sometimes	Sometimes	Very Little	Very Little	Sometimes	Sometimes	Never
21	Male	Arts	25,000-50,000 BDT	Bachelor	3	Nuclear family	Urban	No	No	No	Yes	Yes	Yes	No	No	No	Yes	10.5	Education, maintaining a social network, relieving the stress of everyday life, passing time, no specific reason	Sometimes	Never	Never	খুব Often	Very Little	খুব Often	Very Little	Often	Often	Never	Often	Very Little	Often	Often	Sometimes	Very Little	Often	Never	Very Little	Sometimes	Never	Very Little	Sometimes	Often	Very Little	Very Little
25	Woman	Humanitarian studies	25,000-50,000 BDT	Bachelor	4	Nuclear family	Urban	No	No	No	No	No	Yes	Yes	No	No	Yes	6	Release from the stress of everyday life	Never	Often	Often	Sometimes	Very Little	Often	Often	Never	Sometimes	Often	Often	Very Little	Sometimes	Never	Often	Sometimes	Often	Never	Very Little	Never	Sometimes	Sometimes	Sometimes	Very Little	Often	Very Little
19	Male	Business education	<25,000 BDT	Bachelor	5	Nuclear family	Urban	No	Yes	Yes	Yes	Yes	Yes	Yes	No	Yes	No	4.5	Education, maintaining social networks	Often	Sometimes	Often	Very Little	Very Little	Often	Very Little	Often	Often	Often	Never	Never	Often	Very Little	Often	Very Little	Often	Often	Very Little	Often	Never	Very Little	Often	Often	Very Little	Never
18	Male	Humanitarian studies	<25,000 BDT	Bachelor	2	Nuclear family	Rural	No	Yes	Yes	No	Yes	Yes	No	Yes	Yes	Yes	5.5	passing time	Never	Very Little	Never	Never	Never	Never	Often	Never	Never	Sometimes	Often	Often	Very Little	Never	Never	Often	Sometimes	Never	Never	Never	Often	Often	Never	Never	Often	Never
25	Woman	Business education	<25,000 BDT	Bachelor	6	Nuclear family	Urban	No	No	No	Yes	No	Yes	Yes	No	No	No	4	There is no specific reason	Very Little	Often	Never	Very Little	Sometimes	Sometimes	Often	Sometimes	Very Little	Very Little	Often	Very Little	Very Little	Often	Very Little	Very Little	Sometimes	Never	Sometimes	Very Little	Sometimes	Sometimes	Sometimes	Very Little	Very Little	Sometimes
20	Male	Science	<25,000 BDT	Bachelor	3	Nuclear family	Urban	No	Yes	Yes	Yes	No	Yes	Yes	No	No	Yes	7	There is no specific reason	Very Little	Never	Often	Sometimes	Sometimes	খুব Often	Very Little	Often	Very Little	Sometimes	Sometimes	Very Little	Very Little	Very Little	Very Little	Very Little	Very Little	Very Little	Often	Very Little	Sometimes	Very Little	Often	Very Little	Often	Very Little
20	Male	Science	<25,000 BDT	Bachelor	3	Nuclear family	Urban	No	Yes	No	No	Yes	Yes	Yes	Yes	No	No	19	Passing time, no specific reason	Never	Often	Never	Never	Often	খুব Often	Very Little	Very Little	Never	Sometimes	Never	Very Little	Never	Never	Very Little	Often	Often	Often	Sometimes	Often	Very Little	Often	Sometimes	Often	Very Little	Very Little
18	Woman	Science	>50,000 BDT	Bachelor	4	Nuclear family	Urban	No	No	Yes	Yes	No	Yes	Yes	Yes	No	Yes	4	Passing time, no specific reason	Sometimes	Never	Sometimes	Very Little	Never	Sometimes	Often	Never	Never	Very Little	Often	Often	Sometimes	Never	Sometimes	Very Little	Often	Very Little	Very Little	Sometimes	Sometimes	Very Little	Sometimes	Sometimes	Sometimes	Very Little
22	Woman	Science	<25,000 BDT	Bachelor	4	Nuclear family	Urban	No	Yes	No	Yes	Yes	Yes	Yes	Yes	No	Yes	3.5	Maintain social networks	Sometimes	Very Little	Sometimes	Very Little	Never	Very Little	Often	Never	Very Little	Sometimes	Sometimes	Often	Very Little	Very Little	Never	Often	Never	Sometimes	Very Little	Never	Often	Often	Sometimes	Very Little	Often	Sometimes
25	Woman	Business education	<25,000 BDT	Bachelor	7	Combined Family	Urban	No	No	No	No	No	No	No	Yes	No	No	10	Maintaining social networks, relieving the stress of everyday life, passing time	Often	Often	Often	খুব Often	Sometimes	Often	Often	Never	Very Little	Often	Often	Very Little	Very Little	Very Little	Never	Often	Sometimes	Very Little	Very Little	Sometimes	Sometimes	Sometimes	Sometimes	Sometimes	Often	Sometimes
18	Woman	Science	25,000-50,000 BDT	Bachelor	4	Nuclear family	Urban	No	No	Yes	Yes	Yes	Yes	Yes	No	Yes	No	5.5	Education, maintaining social network, release from stress of daily life	Sometimes	Sometimes	Often	Sometimes	Never	Often	Very Little	Often	Sometimes	Very Little	Very Little	Very Little	Often	Often	Very Little	Very Little	Often	Sometimes	Often	Often	Never	Very Little	Never	Often	Often	Very Little
19	Male	Science	<25,000 BDT	Bachelor	4	Nuclear family	Urban	No	No	Yes	No	Yes	Yes	Yes	No	Yes	No	6	Relief from the stress of everyday life, passing time, no specific reason	Very Little	Very Little	Often	খুব Often	খুব Often	খুব Often	Sometimes	Often	Sometimes	Often	Very Little	Sometimes	Sometimes	Sometimes	Very Little	Sometimes	Sometimes	Very Little	Sometimes	Very Little	Never	Sometimes	Very Little	Sometimes	Sometimes	Often
21	Woman	Humanitarian studies	<25,000 BDT	Bachelor	8	Combined Family	Urban	No	No	No	Yes	No	Yes	Yes	No	No	No	10	There is no specific reason	Very Little	Sometimes	Sometimes	Often	Often	Often	Sometimes	Sometimes	Sometimes	Very Little	Sometimes	Sometimes	Very Little	Very Little	Sometimes	Sometimes	Sometimes	Very Little	Sometimes	Sometimes	Sometimes	Sometimes	Sometimes	Very Little	Sometimes	Sometimes
21	Woman	Business education	<25,000 BDT	Bachelor	6	Nuclear family	Urban	No	No	Yes	Yes	Yes	Yes	Yes	No	Yes	No	4.5	There is no specific reason	Never	Never	Very Little	Often	Sometimes	Sometimes	Sometimes	Sometimes	Very Little	Often	Often	Sometimes	Sometimes	Sometimes	Sometimes	Very Little	Often	Very Little	Sometimes	Often	Very Little	Very Little	Sometimes	Very Little	Very Little	Very Little
22	Woman	Arts	25,000-50,000 BDT	Bachelor	10	Combined Family	Rural	No	No	Yes	No	No	Yes	Yes	No	No	No	1	There is no specific reason	Very Little	Never	Never	Never	Never	Never	Often	Never	Never	Never	Often	Very Little	Very Little	Never	Sometimes	Often	Sometimes	Sometimes	Sometimes	Sometimes	Very Little	Very Little	Sometimes	Sometimes	Very Little	Very Little
26	Male	Arts	>50,000 BDT	Bachelor	9	Combined Family	Urban	No	No	Yes	Yes	No	Yes	Yes	Yes	No	No	5	Education, passage of time	Very Little	Sometimes	Sometimes	Very Little	Very Little	Very Little	Often	Very Little	Never	Sometimes	Sometimes	Very Little	Very Little	Often	Never	Very Little	Often	Often	Very Little	Sometimes	Very Little	Very Little	Often	Often	Very Little	Very Little
24	Male	Science	<25,000 BDT	Bachelor	4	Nuclear family	Urban	No	Yes	Yes	No	Yes	Yes	Yes	No	No	No	4.5	There is no specific reason	Very Little	Never	Often	Sometimes	Never	Sometimes	Often	Often	Often	Sometimes	Very Little	Never	Never	Very Little	Sometimes	Very Little	Often	Often	Sometimes	Often	Never	Never	Often	Often	Very Little	Never
18	Woman	Science	25,000-50,000 BDT	Bachelor	4	Nuclear family	Urban	No	Yes	Yes	No	Yes	Yes	Yes	No	Yes	No	8	passing time	Sometimes	Never	Never	খুব Often	খুব Often	খুব Often	Sometimes	Sometimes	Never	Sometimes	Very Little	Very Little	Never	Sometimes	Often	Often	Sometimes	Sometimes	Very Little	Very Little	Sometimes	Sometimes	Very Little	Often	Often	Sometimes
27	Woman	Humanitarian studies	<25,000 BDT	Bachelor	3	Nuclear family	Urban	No	Yes	Yes	Yes	Yes	Yes	Yes	No	Yes	No	6.5	Escape the stress of everyday life, pass the time	Never	Sometimes	Often	Often	Often	খুব Often	Very Little	Often	Sometimes	Very Little	Sometimes	Never	Sometimes	Sometimes	Sometimes	Often	Often	Often	Sometimes	Often	Never	Sometimes	Very Little	Often	Often	Often
20	Woman	Science	>50,000 BDT	Married	9	Combined Family	Urban	No	No	No	Yes	No	Yes	Yes	No	No	No	6.5	Passing time, no specific reason	Sometimes	Sometimes	Often	খুব Often	Sometimes	খুব Often	Often	Sometimes	Sometimes	Sometimes	Often	Often	Sometimes	Sometimes	Very Little	Very Little	Often	Never	Sometimes	Sometimes	Never	Very Little	Sometimes	Never	Sometimes	Sometimes
24	Woman	Arts	25,000-50,000 BDT	Bachelor	5	Nuclear family	Urban	No	No	No	No	No	Yes	Yes	No	No	Yes	3	Education, passage of time	Never	Never	Never	Sometimes	Very Little	Sometimes	Often	Never	Never	Never	Sometimes	Sometimes	Sometimes	Very Little	Very Little	Often	Never	Very Little	Very Little	Very Little	Sometimes	Often	Sometimes	Very Little	Often	Often
25	Male	Business education	25,000-50,000 BDT	Bachelor	4	Nuclear family	Urban	No	Yes	Yes	Yes	Yes	Yes	Yes	No	No	No	6	Education, maintaining social networks, passing time	Often	Never	Never	Sometimes	Very Little	Sometimes	Often	Sometimes	Sometimes	Very Little	Often	Sometimes	Often	Sometimes	Sometimes	Very Little	Often	Often	Often	Often	Very Little	Sometimes	Sometimes	Sometimes	Often	Very Little
25	Woman	Business education	<25,000 BDT	Married	2	Combined Family	Urban	No	No	Yes	Yes	Yes	Yes	Yes	No	Yes	No	15	passing time	Sometimes	Very Little	Often	Sometimes	Very Little	Sometimes	Very Little	Sometimes	Sometimes	Often	Very Little	Never	Often	Often	Never	Often	Very Little	Sometimes	Often	Sometimes	Very Little	Very Little	Often	Often	Very Little	Very Little
20	Male	Business education	<25,000 BDT	Bachelor	5	Nuclear family	Rural	No	No	No	Yes	No	Yes	Yes	No	No	No	3	There is no specific reason	Never	Very Little	Sometimes	Often	Never	Often	Often	Sometimes	Never	Often	Sometimes	Very Little	Never	Never	Never	Sometimes	Very Little	Often	Very Little	Very Little	Never	Often	Often	Sometimes	Often	Sometimes
26	Male	Business education	<25,000 BDT	Bachelor	5	Nuclear family	Rural	Yes	Yes	Yes	No	Yes	Yes	Yes	No	No	No	2	Release from the stress of everyday life	Sometimes	Very Little	Often	Often	Sometimes	Very Little	Very Little	Often	Often	Sometimes	Sometimes	Very Little	Very Little	Very Little	Never	Very Little	Often	Often	Very Little	Very Little	Never	Very Little	Often	Very Little	Sometimes	Very Little
23	Woman	Business education	<25,000 BDT	Bachelor	3	Nuclear family	Urban	No	Yes	No	Yes	Yes	Yes	Yes	No	Yes	No	5	Escape the stress of everyday life, pass the time	Never	Sometimes	Often	Sometimes	Very Little	Often	Often	Very Little	Sometimes	Often	Sometimes	Very Little	Very Little	Very Little	Often	Sometimes	Often	Sometimes	Often	Sometimes	Very Little	Very Little	Very Little	Sometimes	Sometimes	Very Little
20	Male	Science	>50,000 BDT	Bachelor	5	Nuclear family	Urban	No	No	No	No	No	No	No	No	No	No	4	There is no specific reason	Never	Very Little	Sometimes	Very Little	Never	Never	Sometimes	Never	Sometimes	Never	Often	Very Little	Very Little	Very Little	Never	Very Little	Very Little	Very Little	Very Little	Very Little	Very Little	Often	Very Little	Very Little	Sometimes	Sometimes
22	Male	Social science	25,000-50,000 BDT	Bachelor	6	Nuclear family	Urban	No	Yes	Yes	No	Yes	Yes	Yes	Yes	No	Yes	5	Education, maintaining social networks	Never	Sometimes	Sometimes	Often	Sometimes	Often	Often	Never	Never	Very Little	Often	Often	Never	Very Little	Never	Often	Never	Never	Never	Never	Often	Often	Never	Never	Often	Often
25	Male	Science	<25,000 BDT	Bachelor	5	Nuclear family	Urban	No	Yes	Yes	No	Yes	Yes	No	No	No	Yes	4.5	Business work, education, education, maintaining social networks	Sometimes	Sometimes	খুব Often	Never	Never	Sometimes	Sometimes	Often	Often	Often	Very Little	Very Little	Often	Often	Sometimes	Very Little	Often	Very Little	Often	Often	Often	Sometimes	Often	Often	Often	Often
20	Male	Science	25,000-50,000 BDT	Bachelor	4	Nuclear family	Urban	No	Yes	No	No	No	No	No	Yes	No	No	12	There is no specific reason	Never	Often	Sometimes	Very Little	Sometimes	খুব Often	Never	Often	Never	Never	Often	Very Little	Very Little	Never	Never	Very Little	Often	Never	Often	Never	Never	Very Little	Never	Often	Very Little	Very Little
20	Male	Science	<25,000 BDT	Bachelor	5	Combined Family	Urban	Yes	Yes	Yes	Yes	Yes	Yes	Yes	Yes	No	No	3	education	Very Little	Very Little	Sometimes	Very Little	Often	Very Little	Sometimes	Sometimes	Sometimes	Sometimes	Sometimes	Very Little	Sometimes	Sometimes	Often	Sometimes	Sometimes	Sometimes	Very Little	Often	Very Little	Very Little	Sometimes	Very Little	Very Little	Very Little
25	Male	Science	>50,000 BDT	Bachelor	7	Nuclear family	Urban	No	No	No	No	No	Yes	Yes	No	No	Yes	1	There is no specific reason	Never	Never	Never	Never	Never	Never	Never	Never	Never	Never	Never	Never	Never	Never	Never	Never	Never	Never	Never	Never	Never	Never	Never	Never	Never	Never
20	Male	Business education	<25,000 BDT	Bachelor	6	Combined Family	Urban	No	No	No	No	No	No	No	No	No	Yes	2	Maintain social networks	Very Little	Sometimes	Very Little	Never	Sometimes	Sometimes	Often	Never	Sometimes	Never	Often	Sometimes	Very Little	Never	Never	Very Little	Never	Very Little	Never	Never	Very Little	Very Little	Very Little	Never	Very Little	Sometimes
22	Male	Business education	25,000-50,000 BDT	Bachelor	6	Nuclear family	Urban	No	No	No	Yes	No	Yes	No	No	No	Yes	2	Business work, education	Very Little	Never	Sometimes	Sometimes	Often	Never	Never	Often	Never	Never	Often	Often	Never	Very Little	Often	Often	Never	Never	Never	Never	Very Little	Often	Sometimes	Often	Often	Often
22	Male	Humanitarian studies	<25,000 BDT	Bachelor	14	Combined Family	Rural	No	No	Yes	Yes	Yes	Yes	Yes	Yes	Yes	No	15	passing time	Never	Often	খুব Often	Sometimes	Often	Sometimes	Often	Sometimes	Sometimes	Sometimes	Often	Sometimes	Very Little	Often	Never	Never	Very Little	Very Little	Very Little	Sometimes	Sometimes	Sometimes	Very Little	Sometimes	Sometimes	Sometimes
22	Woman	Arts	25,000-50,000 BDT	Bachelor	5	Nuclear family	Urban	No	No	No	No	No	Yes	Yes	No	No	No	5	Release from the stress of everyday life	Often	Often	খুব Often	Often	Often	খুব Often	Often	Never	Never	Sometimes	Often	Sometimes	Very Little	Very Little	Very Little	Often	Never	Never	Never	Never	Sometimes	Often	Often	Often	Often	Often
23	Woman	Business education	25,000-50,000 BDT	Bachelor	4	Nuclear family	Urban	No	Yes	No	Yes	Yes	Yes	Yes	Yes	No	Yes	5.5	There is no specific reason	Sometimes	Never	Sometimes	Often	Sometimes	Often	Often	Sometimes	Very Little	Sometimes	Often	Very Little	Very Little	Often	Very Little	Often	Often	Sometimes	Often	Sometimes	Often	Often	Often	Often	Often	Often
25	Woman	Arts	>50,000 BDT	Married	2	Nuclear family	Urban	No	No	No	Yes	No	Yes	No	No	No	No	8.5	Maintain social networks	Very Little	Often	Often	Sometimes	Very Little	Sometimes	Sometimes	Never	Often	Sometimes	Often	Sometimes	Often	Very Little	Never	Sometimes	Sometimes	Sometimes	Sometimes	Often	Sometimes	Sometimes	Often	Often	Sometimes	Sometimes
26	Male	Business education	>50,000 BDT	Bachelor	4	Nuclear family	Urban	Yes	Yes	Yes	Yes	Yes	Yes	Yes	Yes	Yes	Yes	1	There is no specific reason	Very Little	Never	Never	Very Little	Never	Never	Very Little	Never	Never	Never	Never	Never	Never	Never	Never	Never	Never	Never	Never	Never	Never	Never	Never	Never	Never	Never
21	Woman	Science	>50,000 BDT	Married	8	Combined Family	Urban	No	No	Yes	No	Yes	Yes	Yes	Yes	No	No	4.5	Release from the stress of everyday life	Sometimes	Never	Never	Often	Sometimes	Often	Sometimes	Sometimes	Often	Very Little	Often	Often	Very Little	Sometimes	Never	Sometimes	Very Little	Sometimes	Sometimes	Sometimes	Often	Sometimes	Very Little	Sometimes	Often	Often
27	Woman	Business education	>50,000 BDT	Married	3	Nuclear family	Urban	No	No	No	No	No	No	No	No	No	Yes	2	passing time	Very Little	Very Little	Never	Never	Never	Never	Very Little	Never	Never	Often	Very Little	Very Little	Never	Very Little	Often	Never	Very Little	Sometimes	Often	Often	Sometimes	Never	Very Little	Sometimes	Very Little	Sometimes
22	Woman	Business education	<25,000 BDT	Bachelor	4	Combined Family	Urban	No	No	No	No	No	Yes	Yes	No	No	No	7.5	Education, relief from the stress of everyday life, has no specific reason	Never	Sometimes	Often	Sometimes	Very Little	Often	Often	Never	Never	Very Little	Often	Very Little	Very Little	Never	Never	Often	Very Little	Never	Sometimes	Sometimes	Sometimes	Sometimes	Sometimes	Often	Often	Very Little
25	Woman	Business education	25,000-50,000 BDT	Married	3	Nuclear family	Urban	No	No	No	No	No	No	No	No	No	No	5	passing time	Very Little	Never	Often	Never	Sometimes	Never	Often	Never	Never	Never	Often	Often	Never	Often	Never	Often	Never	Never	Often	Never	Often	Sometimes	Sometimes	Never	Often	Often
29	Male	Science	25,000-50,000 BDT	Married	5	Nuclear family	Urban	No	No	No	No	No	Yes	No	No	No	Yes	2	There is no specific reason	Never	Never	Sometimes	Never	Never	Never	Sometimes	Never	Very Little	Very Little	Very Little	Never	Never	Sometimes	Never	Often	Never	Sometimes	Very Little	Never	Sometimes	Often	Sometimes	Very Little	Very Little	Never
20	Woman	Humanitarian studies	<25,000 BDT	Bachelor	5	Nuclear family	Urban	No	Yes	Yes	No	No	Yes	Yes	No	No	Yes	2	Maintain social networks	Very Little	Very Little	Sometimes	Often	Never	Very Little	Often	Sometimes	Very Little	Very Little	Often	Often	Never	Sometimes	Never	Often	Sometimes	Never	Never	Sometimes	Very Little	Often	Never	Very Little	Often	Very Little
19	Male	Science	25,000-50,000 BDT	Bachelor	4	Nuclear family	Urban	No	No	Yes	Yes	Yes	Yes	Yes	No	No	No	1	Maintain social networks	Often	Very Little	Never	Very Little	Never	Very Little	Sometimes	Often	Sometimes	Often	Very Little	Very Little	Sometimes	Often	Never	Often	Often	Often	Sometimes	Often	Never	Sometimes	Sometimes	Sometimes	Very Little	Very Little
21	Male	Humanitarian studies	25,000-50,000 BDT	Bachelor	9	Combined Family	Urban	No	Yes	No	No	No	Yes	No	No	No	Yes	2.5	Business work, education, maintaining social network, release from the stress of daily life, passing time	Very Little	Very Little	Very Little	Very Little	Never	Never	Often	Never	Never	Never	Often	Often	Never	Never	Never	Sometimes	Never	Never	Never	Never	Often	Often	Never	Never	Often	Never
21	Male	Business education	<25,000 BDT	Bachelor	8	Combined Family	Rural	Yes	Yes	Yes	No	No	Yes	Yes	No	No	Yes	5.5	Maintain social networks	Never	Never	Very Little	Sometimes	Never	Never	Often	Very Little	Often	Very Little	Often	Often	Very Little	Very Little	Never	Sometimes	Often	Never	Never	Very Little	Sometimes	Often	Often	Often	Often	Often
21	Male	Science	<25,000 BDT	Bachelor	4	Nuclear family	Urban	No	No	No	No	No	Yes	No	No	Yes	No	6.5	passing time	Very Little	Very Little	Very Little	Very Little	Very Little	Never	Often	Never	Very Little	Very Little	Often	Sometimes	Very Little	Very Little	Very Little	Often	Very Little	Very Little	Very Little	Never	Often	Often	Very Little	Very Little	Often	Very Little
23	Male	Science	>50,000 BDT	Bachelor	3	Nuclear family	Urban	No	Yes	No	Yes	Yes	Yes	Yes	Yes	No	Yes	10.5	Business work, education, education, maintaining social networks	Sometimes	Sometimes	Sometimes	Often	খুব Often	Sometimes	Sometimes	Sometimes	Sometimes	Sometimes	Very Little	Sometimes	Sometimes	Sometimes	Sometimes	Very Little	Very Little	Sometimes	Sometimes	Sometimes	Sometimes	Very Little	Sometimes	Sometimes	Sometimes	Sometimes
21	Woman	Science	>50,000 BDT	Bachelor	5	Nuclear family	Urban	No	No	No	Yes	No	Yes	Yes	No	No	Yes	2	Maintain social networks	Never	Very Little	Very Little	Sometimes	Never	Never	Often	Sometimes	Often	Sometimes	Often	Sometimes	Sometimes	Never	Never	Often	Often	Never	Never	Very Little	Often	Often	Sometimes	Very Little	Sometimes	Sometimes
21	Woman	Humanitarian studies	>50,000 BDT	Bachelor	4	Nuclear family	Urban	No	No	No	Yes	Yes	No	Yes	No	Yes	Yes	18.5	Maintaining social networks, relieving the stress of everyday life, passing time	Very Little	Very Little	Often	খুব Often	Never	Often	Sometimes	Never	Never	Often	Sometimes	Often	Often	Sometimes	Never	Often	Often	Sometimes	Sometimes	Sometimes	Often	Sometimes	Often	Often	Often	Often
23	Woman	Arts	25,000-50,000 BDT	Bachelor	4	Nuclear family	Urban	No	Yes	Yes	Yes	Yes	Yes	No	Yes	No	Yes	4.5	Escape the stress of everyday life, pass the time	Never	Never	Never	Never	Never	Often	Very Little	Often	Very Little	Often	Very Little	Very Little	Sometimes	Very Little	Never	Very Little	Often	Very Little	Very Little	Often	Very Little	Very Little	Sometimes	Often	Sometimes	Sometimes
24	Male	Business education	>50,000 BDT	Bachelor	14	Combined Family	Urban	No	Yes	No	No	No	No	No	Yes	No	No	3	Business work, education, education, maintaining social network	Sometimes	Never	Very Little	Often	Never	Sometimes	Often	Never	Very Little	Never	Very Little	Sometimes	Sometimes	Sometimes	Often	Sometimes	Sometimes	Sometimes	Very Little	Never	Very Little	Very Little	Very Little	Often	Very Little	Never
23	Woman	Business education	>50,000 BDT	Bachelor	5	Nuclear family	Urban	No	Yes	No	No	No	Yes	No	No	No	Yes	8	There is no specific reason	Never	Never	Never	Sometimes	Never	Never	Often	Never	Never	Never	Often	Sometimes	Never	Never	Sometimes	Often	Never	Never	Often	Never	Often	Often	Never	Never	Often	Often
26	Woman	Arts	>50,000 BDT	Bachelor	5	Nuclear family	Urban	No	Yes	No	Yes	No	Yes	Yes	Yes	No	Yes	1.5	Maintain social networks	Sometimes	Never	Never	Never	Never	Never	Often	Never	Never	Very Little	Very Little	Very Little	Very Little	Never	Very Little	Very Little	Very Little	Never	Never	Very Little	Often	Never	Never	Very Little	Very Little	Very Little
20	Woman	Science	<25,000 BDT	Bachelor	5	Nuclear family	Urban	No	No	No	No	No	Yes	Yes	No	No	No	12	passing time	Never	Never	Sometimes	Never	Sometimes	Often	Often	Never	Sometimes	Sometimes	Often	Sometimes	Very Little	Very Little	Never	Very Little	Very Little	Very Little	Very Little	Never	Sometimes	Very Little	Very Little	Very Little	Sometimes	Sometimes
22	Woman	Science	25,000-50,000 BDT	Bachelor	6	Nuclear family	Urban	No	Yes	Yes	Yes	Yes	Yes	Yes	No	Yes	Yes	7.5	Education, relief from the stress of everyday life, passing time	Never	Never	Often	Often	Sometimes	খুব Often	Often	Never	Never	Never	Often	Sometimes	Never	Never	Never	Sometimes	Often	Often	Sometimes	Sometimes	Never	Sometimes	Very Little	Sometimes	Often	Often
22	Male	Arts	25,000-50,000 BDT	Bachelor	4	Nuclear family	Urban	No	No	No	No	No	No	No	No	No	No	5	There is no specific reason	Very Little	Very Little	Sometimes	Very Little	Very Little	Very Little	Often	Very Little	Very Little	Very Little	Often	Often	Very Little	Very Little	Often	Often	Very Little	Very Little	Very Little	Very Little	Very Little	Very Little	Very Little	Very Little	Often	Very Little
24	Woman	Social science	>50,000 BDT	Bachelor	7	Nuclear family	Urban	No	Yes	No	No	No	Yes	No	Yes	No	No	6	There is no specific reason	Very Little	Never	Sometimes	Very Little	Sometimes	Often	Sometimes	Never	Never	Sometimes	Often	Never	Never	Very Little	Never	Often	Sometimes	Very Little	Very Little	Never	Often	Never	Often	Very Little	Never	Never
23	Woman	Social science	25,000-50,000 BDT	Bachelor	7	Combined Family	Urban	No	No	No	No	No	Yes	Yes	No	No	Yes	9	passing time	Sometimes	Very Little	Very Little	Often	Often	Often	Never	Very Little	Very Little	Sometimes	Often	Very Little	Never	Very Little	Sometimes	Sometimes	Very Little	Sometimes	Very Little	Sometimes	Very Little	Sometimes	Sometimes	Often	Never	Never
28	Male	Science	25,000-50,000 BDT	Bachelor	4	Nuclear family	Urban	No	No	No	No	No	No	No	No	No	Yes	3.5	Maintaining social networks, passing time	Never	Very Little	Never	Very Little	Very Little	Sometimes	Sometimes	Never	Never	Never	Often	Sometimes	Never	Very Little	Never	Often	Very Little	Never	Very Little	Never	Often	Often	Very Little	Very Little	Often	Often
23	Woman	Arts	>50,000 BDT	Married	4	Nuclear family	Urban	No	No	Yes	No	No	Yes	No	No	No	No	6	There is no specific reason	Sometimes	Often	Often	Sometimes	Often	Very Little	Never	Very Little	Never	Often	Often	Very Little	Sometimes	Never	Never	Often	Never	Never	Never	Never	Often	Often	Very Little	Never	Often	Often
23	Woman	Social science	25,000-50,000 BDT	Bachelor	7	Combined Family	Urban	No	No	No	No	Yes	Yes	Yes	No	No	Yes	9	Release from the stress of everyday life	Sometimes	Sometimes	খুব Often	খুব Often	Never	Never	Never	Very Little	Sometimes	Sometimes	Very Little	Sometimes	Sometimes	Very Little	Sometimes	Never	Never	Sometimes	Very Little	Sometimes	Very Little	Very Little	Sometimes	Sometimes	Sometimes	Sometimes
23	Male	Science	<25,000 BDT	Bachelor	5	Nuclear family	Urban	No	No	No	No	No	No	No	No	No	Yes	1.5	Education, maintaining social network, release from stress of daily life	Never	Very Little	Never	খুব Often	Never	Never	Often	Never	Never	Never	Often	Often	Never	Never	Never	Very Little	Never	Never	Never	Never	Often	Often	Never	Never	Often	Very Little
24	Woman	Science	25,000-50,000 BDT	Bachelor	5	Nuclear family	Urban	No	Yes	No	Yes	Yes	Yes	No	No	Yes	No	4.5	There is no specific reason	Never	Never	Sometimes	Never	Never	Very Little	Often	Sometimes	Very Little	Never	Often	Never	Very Little	Often	Often	Sometimes	Often	Sometimes	Never	Sometimes	Very Little	Often	Very Little	Sometimes	Often	Never
27	Woman	Science	25,000-50,000 BDT	Bachelor	7	Combined Family	Urban	No	No	Yes	Yes	Yes	Yes	Yes	No	Yes	No	12	There is no specific reason	Never	Sometimes	খুব Often	Often	খুব Often	খুব Often	Sometimes	Often	Often	Often	Never	Never	Never	Often	Very Little	Very Little	Often	Often	Often	Often	Never	Very Little	Often	Often	Very Little	Very Little
26	Woman	Business education	<25,000 BDT	Married	2	Nuclear family	Urban	No	No	No	Yes	No	Yes	No	Yes	No	No	4	There is no specific reason	Very Little	Very Little	Sometimes	Often	Very Little	Very Little	Often	Never	Never	Very Little	Very Little	Never	Sometimes	Very Little	Often	Very Little	Very Little	Never	Never	Sometimes	Sometimes	Never	Never	Sometimes	Often	Never
20	Woman	Humanitarian studies	25,000-50,000 BDT	Bachelor	5	Nuclear family	Urban	No	No	No	Yes	No	Yes	Yes	No	No	No	3	There is no specific reason	Never	Sometimes	Sometimes	Often	Never	Often	Often	Never	Never	Never	Often	Often	Often	Never	Never	Sometimes	Often	Never	Never	Never	Often	Often	Never	Often	Often	Never
20	Woman	Science	25,000-50,000 BDT	Bachelor	6	Nuclear family	Urban	No	Yes	Yes	No	Yes	Yes	Yes	No	No	No	6	There is no specific reason	Never	Never	Never	Often	Sometimes	Often	Sometimes	Sometimes	Very Little	Sometimes	Sometimes	Very Little	Sometimes	Sometimes	Very Little	Sometimes	Very Little	Sometimes	Sometimes	Sometimes	Very Little	Very Little	Sometimes	Sometimes	Very Little	Sometimes
24	Woman	Business education	<25,000 BDT	Married	5	Nuclear family	Urban	No	No	No	No	No	No	Yes	No	No	Yes	5	There is no specific reason	Very Little	Sometimes	Very Little	Sometimes	Very Little	Very Little	Often	Never	Never	Never	Often	Often	Very Little	Very Little	Never	Never	Never	Never	Never	Never	Sometimes	Sometimes	Sometimes	Never	Sometimes	Never
19	Woman	Humanitarian studies	25,000-50,000 BDT	Bachelor	7	Nuclear family	Urban	No	Yes	No	No	No	Yes	Yes	No	No	Yes	6	There is no specific reason	Never	Sometimes	Often	Never	Never	Sometimes	Often	Often	Sometimes	Sometimes	Sometimes	Very Little	Sometimes	Sometimes	Very Little	Sometimes	Sometimes	Sometimes	Very Little	Often	Very Little	Very Little	Sometimes	Often	Sometimes	Very Little
26	Woman	Business education	<25,000 BDT	Married	13	Combined Family	Urban	No	No	Yes	Yes	Yes	Yes	Yes	Yes	No	No	4	Release from the stress of everyday life	Never	Very Little	Sometimes	Often	Very Little	Never	Very Little	Often	Very Little	Often	Never	Very Little	Often	Sometimes	Never	Often	Often	Often	Often	Often	Never	Often	Often	Often	Very Little	Very Little
31	Woman	Business education	25,000-50,000 BDT	Married	6	Nuclear family	Urban	No	Yes	No	No	No	Yes	No	No	No	Yes	3	There is no specific reason	Very Little	Very Little	Never	Sometimes	Never	Never	Often	Sometimes	Sometimes	Sometimes	Often	Very Little	Never	Often	Never	Very Little	Never	Sometimes	Very Little	Never	Sometimes	Sometimes	Never	Very Little	Often	Very Little
25	Male	Humanitarian studies	<25,000 BDT	Bachelor	5	Nuclear family	Urban	No	No	Yes	Yes	Yes	No	No	No	No	No	5	Release from the stress of everyday life	Sometimes	Sometimes	Sometimes	Often	Sometimes	খুব Often	Often	Very Little	Sometimes	Sometimes	Very Little	Very Little	Sometimes	Very Little	Sometimes	Often	Sometimes	Often	Sometimes	Very Little	Very Little	Never	Sometimes	Never	Sometimes	Sometimes
25	Woman	Business education	25,000-50,000 BDT	Bachelor	4	Nuclear family	Urban	No	Yes	No	No	No	Yes	Yes	No	Yes	No	11	passing time	Sometimes	Very Little	Often	Never	Sometimes	Often	Sometimes	Very Little	Sometimes	Sometimes	Very Little	Very Little	Sometimes	Very Little	Very Little	Sometimes	Often	Sometimes	Sometimes	Sometimes	Sometimes	Very Little	Often	Sometimes	Sometimes	Sometimes
19	Woman	Arts	25,000-50,000 BDT	Bachelor	7	Nuclear family	Urban	No	Yes	No	No	No	Yes	Yes	No	No	No	3	passing time	Sometimes	Sometimes	Sometimes	Never	Never	Sometimes	Very Little	Very Little	Very Little	Very Little	Very Little	Never	Very Little	Sometimes	Never	Sometimes	Very Little	Very Little	Sometimes	Sometimes	Sometimes	Sometimes	Sometimes	Often	Sometimes	Sometimes
26	Male	Science	25,000-50,000 BDT	Bachelor	5	Nuclear family	Urban	No	Yes	Yes	Yes	Yes	Yes	Yes	No	No	Yes	4.5	Business work, education, education, maintaining social networks	Never	Never	Often	Sometimes	Sometimes	Sometimes	Often	Never	Often	Sometimes	Sometimes	Often	Often	Often	Never	Very Little	Never	Never	Very Little	Sometimes	Often	Often	Very Little	Never	Often	Often
26	Woman	Arts	25,000-50,000 BDT	Bachelor	5	Nuclear family	Urban	No	Yes	No	No	No	No	Yes	Yes	No	No	3.5	There is no specific reason	Never	Never	Never	Sometimes	Sometimes	Often	Often	Sometimes	Never	Sometimes	Sometimes	Sometimes	Never	Sometimes	Never	Sometimes	Sometimes	Sometimes	Sometimes	Very Little	Never	Sometimes	Sometimes	Sometimes	Sometimes	Sometimes
21	Woman	Business education	<25,000 BDT	Bachelor	6	Nuclear family	Urban	No	No	No	Yes	Yes	Yes	Yes	No	Yes	No	18	There is no specific reason	Never	Often	Often	Sometimes	Often	Often	Often	Very Little	Never	Often	Often	Often	Sometimes	Sometimes	Never	Very Little	Often	Sometimes	Very Little	Often	Never	Often	Often	Often	Never	Never
26	Male	Business education	25,000-50,000 BDT	Married	6	Nuclear family	Urban	No	Yes	Yes	Yes	Yes	Yes	Yes	No	No	No	10	passing time	Often	Sometimes	Often	Never	খুব Often	খুব Often	Often	Sometimes	Very Little	Often	Very Little	Often	Often	Sometimes	Never	Sometimes	Often	Often	Never	Sometimes	Very Little	Sometimes	Often	Often	Often	Often
23	Woman	Arts	25,000-50,000 BDT	Married	8	Combined Family	Urban	No	No	Yes	No	No	Yes	No	Yes	No	No	2.5	There is no specific reason	Never	Never	Never	Never	Never	Never	Often	Never	Often	Never	Very Little	Often	Sometimes	Often	Very Little	Often	Very Little	Never	Never	Never	Often	Often	Never	Never	Often	Often
19	Male	Science	25,000-50,000 BDT	Bachelor	5	Nuclear family	Urban	No	Yes	No	No	Yes	Yes	Yes	No	No	Yes	5.5	passing time	Very Little	Very Little	Never	Sometimes	Very Little	Sometimes	Often	Very Little	Never	Sometimes	Sometimes	Very Little	Sometimes	Sometimes	Often	Sometimes	Very Little	Very Little	Very Little	Often	Sometimes	Sometimes	Very Little	Often	Often	Often
25	Male	Humanitarian studies	>50,000 BDT	Bachelor	4	Nuclear family	Urban	No	No	No	Yes	No	Yes	No	No	No	Yes	3	Maintain social networks	Very Little	Never	Never	Sometimes	Never	Very Little	Often	Very Little	Never	Never	Often	Often	Often	Very Little	Never	Sometimes	Never	Never	Never	Never	Often	Often	Very Little	Very Little	Very Little	Sometimes
22	Woman	Arts	<25,000 BDT	Bachelor	5	Nuclear family	Urban	No	Yes	No	No	No	Yes	Yes	Yes	No	Yes	5.5	Maintain social networks	Never	Very Little	Very Little	Very Little	Very Little	Very Little	Often	Very Little	Very Little	Very Little	Very Little	Very Little	Sometimes	Sometimes	Sometimes	Sometimes	Sometimes	Sometimes	Sometimes	Sometimes	Sometimes	Sometimes	Sometimes	Sometimes	Sometimes	Sometimes
22	Woman	Arts	<25,000 BDT	Bachelor	4	Nuclear family	Urban	No	No	No	No	No	Yes	Yes	No	No	No	5.5	There is no specific reason	Never	Very Little	Very Little	Sometimes	Often	Sometimes	Often	Often	Sometimes	Sometimes	Often	Very Little	Never	Very Little	Never	Never	Never	Sometimes	Never	Very Little	Very Little	Never	Sometimes	Sometimes	Often	Often
26	Woman	Humanitarian studies	<25,000 BDT	Bachelor	5	Nuclear family	Urban	No	No	Yes	Yes	No	Yes	Yes	Yes	No	No	7.5	Education, maintaining social networks, relieving the stress of everyday life, passing time	Sometimes	Sometimes	Often	Sometimes	Never	Often	Sometimes	Very Little	Very Little	Very Little	Sometimes	Very Little	Never	Never	Sometimes	Sometimes	Sometimes	Very Little	Sometimes	Sometimes	Very Little	Sometimes	Sometimes	Often	Very Little	Very Little
22	Woman	Business education	<25,000 BDT	Bachelor	4	Nuclear family	Urban	No	No	No	No	No	No	No	No	No	Yes	1.5	Maintain social networks	Never	Never	Never	Never	Never	Never	Often	Never	Never	Never	Often	Often	Never	Never	Sometimes	Sometimes	Never	Very Little	Never	Never	Often	Often	Never	Never	Very Little	Sometimes
25	Woman	Business education	<25,000 BDT	Bachelor	4	Nuclear family	Urban	No	No	No	No	No	No	No	No	No	Yes	4.5	There is no specific reason	Very Little	Very Little	Very Little	Never	Sometimes	Never	Sometimes	Very Little	Never	Very Little	Very Little	Very Little	Very Little	Sometimes	Sometimes	Very Little	Sometimes	Very Little	Very Little	Very Little	Sometimes	Sometimes	Sometimes	Very Little	Sometimes	Sometimes
21	Woman	Humanitarian studies	<25,000 BDT	Bachelor	7	Nuclear family	Urban	No	Yes	Yes	Yes	No	Yes	Yes	No	No	No	2.5	Education, maintaining social networks	Never	Never	Never	Never	Never	Never	Often	Very Little	Sometimes	Sometimes	Often	Sometimes	Sometimes	Sometimes	Often	Sometimes	Often	Sometimes	Sometimes	Very Little	Often	Often	Very Little	Sometimes	Often	Often
27	Male	Business education	<25,000 BDT	Bachelor	7	Combined Family	Urban	No	Yes	Yes	Yes	No	Yes	Yes	Yes	No	No	2	There is no specific reason	Never	Very Little	Never	Very Little	Never	Very Little	Sometimes	Very Little	Very Little	Very Little	Sometimes	Often	Never	Sometimes	Very Little	Sometimes	Often	Very Little	Sometimes	Very Little	Very Little	Sometimes	Never	Never	Often	Very Little
27	Male	Business education	>50,000 BDT	Bachelor	4	Nuclear family	Urban	Yes	No	Yes	Yes	Yes	Yes	No	No	No	Yes	5	Business work, education, education, maintaining social network, passing time	Sometimes	Sometimes	Very Little	Very Little	Very Little	Often	Often	Very Little	Sometimes	Very Little	Sometimes	Very Little	Sometimes	Often	Never	Very Little	Sometimes	Sometimes	Very Little	Very Little	Very Little	Very Little	Often	Sometimes	Very Little	Very Little
25	Woman	Arts	<25,000 BDT	Bachelor	5	Nuclear family	Rural	No	No	Yes	Yes	Yes	Yes	Yes	No	Yes	Yes	1	passing time	Never	Never	Never	Never	Never	Very Little	Often	Often	Often	Often	Never	Never	Often	Often	Never	Sometimes	Often	Often	Often	Often	Never	Very Little	Very Little	Often	Very Little	Very Little
25	Male	Humanitarian studies	25,000-50,000 BDT	Bachelor	4	Nuclear family	Urban	Yes	Yes	No	No	No	No	No	No	No	Yes	4	There is no specific reason	Sometimes	Sometimes	Very Little	Very Little	Often	Very Little	Often	Often	Never	Often	Often	Very Little	Sometimes	Very Little	Sometimes	Often	Very Little	Sometimes	Sometimes	Very Little	Sometimes	Very Little	Never	Never	Never	Never
21	Woman	Science	<25,000 BDT	Bachelor	5	Nuclear family	Rural	Yes	No	Yes	Yes	No	Yes	Yes	Yes	Yes	Yes	1	Maintain social networks	Never	Very Little	Never	Sometimes	Never	Never	Sometimes	Never	Very Little	Very Little	Sometimes	Very Little	Very Little	Very Little	Sometimes	Sometimes	Very Little	Sometimes	Very Little	Very Little	Sometimes	Very Little	Sometimes	Very Little	Very Little	Very Little
25	Male	Science	25,000-50,000 BDT	Bachelor	4	Nuclear family	Urban	No	No	No	Yes	No	Yes	Yes	Yes	No	No	2.5	Education, maintaining social networks, passing time	Never	Very Little	Never	Sometimes	Sometimes	Often	Often	Very Little	Very Little	Very Little	Sometimes	Very Little	Sometimes	Very Little	Often	Sometimes	Very Little	Very Little	Very Little	Very Little	Sometimes	Very Little	Sometimes	Very Little	Sometimes	Sometimes
18	Male	Science	<25,000 BDT	Bachelor	3	Nuclear family	Urban	No	Yes	Yes	Yes	Yes	Yes	No	No	Yes	Yes	5.5	Passing time, no specific reason	Never	Never	Sometimes	Sometimes	Never	খুব Often	Often	Sometimes	Very Little	Very Little	Sometimes	Very Little	Never	Very Little	Never	Often	Often	Sometimes	Never	Very Little	Very Little	Often	Often	Often	Very Little	Very Little
22	Woman	Science	25,000-50,000 BDT	Bachelor	5	Nuclear family	Urban	No	No	Yes	Yes	Yes	No	No	No	No	No	9.5	passing time	Sometimes	Very Little	Often	Never	Very Little	Never	Very Little	Very Little	Very Little	Never	Very Little	Very Little	Very Little	Very Little	Never	Never	Often	Never	Often	Often	Never	Never	Often	Often	Very Little	Very Little
27	Woman	Business education	25,000-50,000 BDT	Bachelor	5	Nuclear family	Urban	No	No	Yes	No	Yes	Yes	Yes	No	No	No	5	Maintaining social networks, relieving the stress of everyday life	Sometimes	Very Little	Often	Very Little	Sometimes	Very Little	Often	Sometimes	Very Little	Sometimes	Sometimes	Sometimes	Often	Very Little	Often	Often	Very Little	Never	Very Little	Sometimes	Often	Often	Sometimes	Very Little	Often	Often
24	Woman	Humanitarian studies	25,000-50,000 BDT	Bachelor	11	Combined Family	Urban	No	Yes	Yes	No	Yes	Yes	Yes	No	Yes	Yes	5	passing time	Sometimes	Sometimes	Sometimes	Very Little	Very Little	Very Little	Often	Sometimes	Sometimes	Very Little	Sometimes	Often	Very Little	Sometimes	Very Little	Sometimes	Never	Never	Never	Never	Sometimes	Often	Sometimes	Sometimes	Sometimes	Sometimes
25	Male	Business education	25,000-50,000 BDT	Bachelor	9	Combined Family	Urban	No	No	Yes	No	No	Yes	Yes	No	No	Yes	8	passing time	Often	Sometimes	Very Little	Sometimes	Sometimes	Often	Often	Sometimes	Very Little	Sometimes	Often	Often	Never	Often	Very Little	Often	Sometimes	Very Little	Often	Very Little	Never	Very Little	Sometimes	Often	Often	Very Little
22	Woman	Science	<25,000 BDT	Bachelor	9	Combined Family	Urban	No	No	Yes	No	No	No	No	No	No	No	4	There is no specific reason	Never	Never	Never	Never	Never	Never	Often	Very Little	Very Little	Very Little	Often	Very Little	Very Little	Sometimes	Sometimes	Very Little	Sometimes	Very Little	Very Little	Very Little	Very Little	Very Little	Never	Never	Very Little	Very Little
20	Male	Humanitarian studies	<25,000 BDT	Bachelor	7	Nuclear family	Urban	Yes	No	Yes	No	Yes	Yes	Yes	No	No	No	5	Education, relief from the stress of everyday life, passing time	Sometimes	Very Little	খুব Often	খুব Often	Sometimes	খুব Often	Sometimes	Often	Never	Often	Very Little	Never	Never	Never	Never	Never	Sometimes	Very Little	Never	Often	Very Little	Very Little	Sometimes	Often	Very Little	Very Little
20	Male	Business education	>50,000 BDT	Bachelor	5	Nuclear family	Urban	No	Yes	Yes	No	Yes	No	No	No	Yes	Yes	1	There is no specific reason	Never	Never	Often	Never	Never	Never	Very Little	Often	Never	Never	Very Little	Sometimes	Often	Often	Often	Often	Often	Often	Often	Often	Never	Very Little	Often	Often	Very Little	Never
24	Woman	Business education	25,000-50,000 BDT	Bachelor	5	Nuclear family	Urban	No	No	Yes	No	No	Yes	Yes	No	No	Yes	1.5	There is no specific reason	Very Little	Never	Very Little	Never	Never	Never	Often	Sometimes	Never	Never	Sometimes	Sometimes	Very Little	Very Little	Sometimes	Often	Sometimes	Sometimes	Very Little	Very Little	Very Little	Very Little	Often	Sometimes	Very Little	Very Little
20	Male	Business education	<25,000 BDT	Bachelor	4	Nuclear family	Rural	No	No	No	Yes	Yes	Yes	Yes	No	No	No	1.5	Education, maintaining social networks, passing time	Very Little	Never	Sometimes	Very Little	Never	Never	Often	Very Little	Very Little	Often	Often	Sometimes	Very Little	Very Little	Very Little	Very Little	Very Little	Very Little	Very Little	Very Little	Very Little	Very Little	Very Little	Very Little	Very Little	Very Little
24	Woman	Humanitarian studies	25,000-50,000 BDT	Bachelor	4	Nuclear family	Urban	No	Yes	Yes	Yes	Yes	Yes	Yes	Yes	No	No	12.5	There is no specific reason	Never	Never	Very Little	Often	Sometimes	Sometimes	Very Little	Often	Often	Sometimes	Sometimes	Never	Very Little	Often	Never	Very Little	Sometimes	Often	Sometimes	Often	Sometimes	Sometimes	Very Little	Sometimes	Very Little	Very Little
26	Male	Business education	25,000-50,000 BDT	Married	3	Nuclear family	Rural	No	No	No	Yes	Yes	Yes	Yes	No	No	Yes	3.5	Education, maintaining social networks, passing time	Very Little	Very Little	Sometimes	খুব Often	খুব Often	Often	Very Little	Often	Never	Very Little	Sometimes	Very Little	Sometimes	Very Little	Very Little	Often	Often	Never	Very Little	Never	Very Little	Very Little	Very Little	Often	Sometimes	Very Little
19	Woman	Arts	<25,000 BDT	Bachelor	13	Combined Family	Rural	No	No	Yes	No	No	Yes	Yes	No	No	No	5	There is no specific reason	Never	Never	Very Little	Very Little	Never	Very Little	Never	Never	Never	Very Little	Never	Never	Never	Never	Never	Very Little	Never	Never	Never	Never	Never	Never	Very Little	Very Little	Very Little	Very Little
21	Woman	Humanitarian studies	<25,000 BDT	Bachelor	8	Combined Family	Urban	No	Yes	Yes	Yes	Yes	Yes	Yes	No	No	No	7.5	There is no specific reason	Often	খুব Often	Sometimes	Very Little	Very Little	Sometimes	Often	Very Little	Very Little	Often	Never	Never	Never	Never	Very Little	Never	Often	Often	Often	Sometimes	Very Little	Never	Never	Often	Very Little	Very Little
26	Woman	Business education	25,000-50,000 BDT	Married	4	Nuclear family	Urban	No	No	Yes	No	Yes	Yes	Yes	Yes	No	No	6.5	Maintaining social networks, passing time	Very Little	Sometimes	Very Little	Sometimes	Often	Sometimes	Often	Sometimes	Sometimes	Sometimes	Very Little	Sometimes	Never	Sometimes	Sometimes	Very Little	Very Little	Sometimes	Very Little	Sometimes	Very Little	Very Little	Very Little	Very Little	Sometimes	Sometimes
21	Woman	Science	<25,000 BDT	Bachelor	5	Nuclear family	Urban	No	Yes	Yes	No	Yes	Yes	Yes	Yes	No	No	7.5	Education, maintaining social networks, relieving the stress of everyday life, passing time	Very Little	Often	Often	খুব Often	Never	Sometimes	Very Little	Very Little	Very Little	Sometimes	Often	Very Little	Sometimes	Sometimes	Sometimes	Sometimes	Often	Sometimes	Very Little	Very Little	Very Little	Sometimes	Sometimes	Often	Sometimes	Very Little
25	Woman	Humanitarian studies	<25,000 BDT	Bachelor	5	Nuclear family	Rural	No	Yes	Yes	No	Yes	Yes	Yes	No	No	No	5.5	There is no specific reason	Sometimes	Never	Sometimes	Often	Very Little	Sometimes	Often	Never	Never	Sometimes	Sometimes	Very Little	Never	Very Little	Never	Sometimes	Often	Sometimes	Never	Never	Often	Sometimes	Never	Sometimes	Sometimes	Sometimes
26	Male	Science	25,000-50,000 BDT	Married	6	Combined Family	Rural	No	No	Yes	Yes	No	Yes	Yes	No	Yes	No	4	Escape the stress of everyday life, pass the time	Sometimes	Often	খুব Often	Sometimes	Never	Very Little	Often	Never	Often	Sometimes	Often	Often	Never	Very Little	Often	Often	Never	Never	Never	Sometimes	Often	Often	Often	Never	Sometimes	Never
22	Woman	Science	25,000-50,000 BDT	Bachelor	7	Combined Family	Urban	No	Yes	Yes	No	No	Yes	Yes	Yes	No	No	2	There is no specific reason	Sometimes	Never	Sometimes	Often	Sometimes	Often	Often	Very Little	Sometimes	Sometimes	Often	Often	Never	Never	Never	Very Little	Often	Very Little	Very Little	Sometimes	Very Little	Never	Sometimes	Often	Very Little	Very Little
24	Woman	Business education	<25,000 BDT	Bachelor	6	Combined Family	Urban	No	No	No	No	No	No	No	Yes	No	Yes	8	There is no specific reason	Very Little	Never	Never	Often	Never	Often	Very Little	Never	Very Little	Sometimes	Often	Sometimes	Very Little	Sometimes	Never	Very Little	Sometimes	Very Little	Sometimes	Very Little	Often	Sometimes	Never	Sometimes	Very Little	Very Little
27	Male	Business education	25,000-50,000 BDT	Bachelor	4	Nuclear family	Urban	No	No	No	No	No	Yes	Yes	No	No	No	3	There is no specific reason	Very Little	Very Little	Sometimes	Often	Sometimes	Never	Often	Never	Very Little	Sometimes	Often	Very Little	Never	Never	Never	Very Little	Never	Never	Very Little	Never	Often	Often	Never	Very Little	Sometimes	Very Little
22	Male	Business education	<25,000 BDT	Bachelor	3	Nuclear family	Urban	No	No	No	Yes	No	No	Yes	No	No	Yes	2	Education, maintaining social networks, relieving the stress of everyday life, passing time	Very Little	Very Little	Very Little	Never	Never	Very Little	Often	Sometimes	Never	Very Little	Very Little	Often	Very Little	Very Little	Very Little	Very Little	Sometimes	Very Little	Never	Never	Very Little	Very Little	Never	Very Little	Often	Sometimes
21	Woman	Arts	25,000-50,000 BDT	Bachelor	4	Nuclear family	Urban	No	Yes	Yes	No	No	Yes	Yes	No	No	No	3	Maintain social networks	Very Little	Never	Sometimes	Sometimes	Sometimes	Sometimes	Often	Very Little	Very Little	Sometimes	Often	Sometimes	Very Little	Sometimes	Very Little	Sometimes	Sometimes	Sometimes	Very Little	Sometimes	Very Little	Sometimes	Sometimes	Sometimes	Sometimes	Sometimes
25	Woman	Business education	<25,000 BDT	Bachelor	5	Nuclear family	Rural	Yes	Yes	Yes	Yes	Yes	Yes	Yes	Yes	Yes	Yes	4	There is no specific reason	Very Little	Often	Often	Very Little	Very Little	খুব Often	Often	Often	Often	Sometimes	Very Little	Very Little	Very Little	Sometimes	Sometimes	Very Little	Often	Often	Very Little	Often	Very Little	Very Little	Often	Often	Very Little	Very Little
25	Woman	Business education	<25,000 BDT	Bachelor	5	Nuclear family	Rural	Yes	Yes	Yes	Yes	Yes	Yes	Yes	No	Yes	Yes	5.5	Education, passage of time, no specific reason	Never	Sometimes	Often	Sometimes	Very Little	Often	Sometimes	Often	Very Little	Often	Never	Very Little	Sometimes	Often	Often	Very Little	Often	Often	Often	Often	Very Little	Very Little	Often	Often	Often	Very Little
27	Woman	Arts	25,000-50,000 BDT	Bachelor	3	Nuclear family	Urban	No	Yes	Yes	Yes	Yes	Yes	Yes	No	Yes	No	9	Passing time, no specific reason	Very Little	Never	Very Little	Sometimes	Very Little	Very Little	Sometimes	Often	Very Little	Often	Sometimes	Sometimes	Sometimes	Sometimes	Very Little	Often	Often	Often	Sometimes	Often	Very Little	Often	Sometimes	Often	Sometimes	Sometimes
19	Woman	Humanitarian studies	25,000-50,000 BDT	Bachelor	4	Nuclear family	Urban	No	Yes	No	Yes	No	No	Yes	No	Yes	No	8	There is no specific reason	Never	Never	Often	খুব Often	Very Little	Never	Often	Never	Often	Very Little	Often	Sometimes	Often	Often	Often	Often	Often	Often	Sometimes	Sometimes	Very Little	Very Little	Often	Often	Very Little	Very Little
22	Male	Humanitarian studies	<25,000 BDT	Bachelor	8	Combined Family	Rural	Yes	Yes	Yes	Yes	Yes	Yes	Yes	Yes	Yes	No	8	Education, maintaining social networks, relief from the stress of daily life, no specific reason	Sometimes	Often	Sometimes	খুব Often	Sometimes	Often	Very Little	Often	Often	Never	Sometimes	Very Little	Often	Very Little	Sometimes	Sometimes	Often	Sometimes	Often	Often	Never	Never	Often	Sometimes	Never	Sometimes
22	Woman	Science	<25,000 BDT	Bachelor	7	Combined Family	Urban	No	Yes	Yes	Yes	Yes	Yes	Yes	Yes	Yes	No	3	Education, maintaining social networks, relieving the stress of everyday life, passing time	Very Little	Very Little	Very Little	Very Little	Never	Sometimes	Often	Often	Very Little	Very Little	Very Little	Very Little	Very Little	Very Little	Very Little	Very Little	Very Little	Very Little	Very Little	Very Little	Very Little	Very Little	Very Little	Very Little	Very Little	Very Little
25	Woman	Business education	<25,000 BDT	Married	13	Combined Family	Rural	No	No	No	No	No	Yes	Yes	No	No	No	2	There is no specific reason	Never	Never	Never	Never	Never	Never	Often	Never	Sometimes	Sometimes	Often	Sometimes	Very Little	Very Little	Never	Very Little	Sometimes	Never	Sometimes	Sometimes	Often	Very Little	Never	Very Little	Very Little	Very Little
21	Woman	Science	<25,000 BDT	Bachelor	5	Nuclear family	Urban	No	No	Yes	Yes	Yes	Yes	Yes	No	No	No	10	There is no specific reason	Very Little	Very Little	খুব Often	খুব Often	Often	খুব Often	Very Little	Often	Often	Sometimes	Sometimes	Very Little	Often	Often	Never	Very Little	Often	Often	Often	Often	Never	Never	Often	Often	Very Little	Very Little
23	Male	Science	<25,000 BDT	Bachelor	4	Nuclear family	Rural	No	Yes	Yes	Yes	Yes	Yes	Yes	No	No	No	4	Passing time, no specific reason	Sometimes	Often	Sometimes	খুব Often	Sometimes	খুব Often	Often	Very Little	Sometimes	Sometimes	Sometimes	Sometimes	Often	Very Little	Very Little	Very Little	Sometimes	Sometimes	Sometimes	Sometimes	Sometimes	Sometimes	Very Little	Sometimes	Sometimes	Sometimes
23	Woman	Science	25,000-50,000 BDT	Bachelor	7	Nuclear family	Rural	Yes	No	Yes	Yes	Yes	Yes	Yes	No	Yes	Yes	14	Escape the stress of everyday life, pass the time	Sometimes	Very Little	Often	Sometimes	Never	Very Little	Very Little	Often	Very Little	Very Little	Sometimes	Never	Often	Never	Very Little	Very Little	Sometimes	Very Little	Very Little	Sometimes	Very Little	Very Little	Very Little	Often	Very Little	Very Little
23	Male	Arts	>50,000 BDT	Bachelor	4	Nuclear family	Urban	No	No	Yes	No	Yes	Yes	Yes	No	No	No	6	Business work, education, education, passage of time	Often	Very Little	Never	Often	Never	Often	Often	Sometimes	Very Little	Often	Sometimes	Very Little	Sometimes	Very Little	Often	Sometimes	Sometimes	Sometimes	Sometimes	Sometimes	Sometimes	Very Little	Very Little	Very Little	Sometimes	Very Little
22	Male	Science	>50,000 BDT	Bachelor	5	Nuclear family	Urban	No	No	No	No	No	No	No	No	No	No	5	Maintain social networks	Often	Very Little	Never	Never	Sometimes	খুব Often	Often	Never	Very Little	Sometimes	Often	Very Little	Never	Sometimes	Often	Sometimes	Never	Often	Never	Never	Often	Very Little	Never	Sometimes	Sometimes	Very Little
24	Woman	Science	25,000-50,000 BDT	Married	4	Nuclear family	Urban	No	No	No	Yes	No	Yes	No	No	No	No	1	Business work, education, freedom from the stress of daily life	Never	Never	Sometimes	Never	Never	Never	Often	Never	Never	Very Little	Often	Often	Often	Never	Often	Often	Sometimes	Never	Very Little	Very Little	Often	Often	Often	Very Little	Often	Often
23	Male	Science	25,000-50,000 BDT	Bachelor	4	Nuclear family	Urban	No	Yes	Yes	Yes	Yes	Yes	Yes	Yes	No	Yes	2	Maintaining social networks, relieving the stress of everyday life	Very Little	Very Little	Never	Often	Very Little	Never	Often	Sometimes	Sometimes	Often	Often	Often	Very Little	Very Little	Sometimes	Sometimes	Sometimes	Sometimes	Sometimes	Sometimes	Very Little	Very Little	Very Little	Sometimes	Sometimes	Very Little
23	Male	Science	>50,000 BDT	Bachelor	10	Combined Family	Urban	No	No	Yes	No	Yes	Yes	Yes	No	No	Yes	12	passing time	Very Little	Very Little	Sometimes	Sometimes	Very Little	Sometimes	Often	Sometimes	Never	Sometimes	Often	Often	Often	Never	Sometimes	Often	Very Little	Never	Never	Sometimes	Often	Often	Very Little	Sometimes	Often	Often
23	Male	Science	25,000-50,000 BDT	Bachelor	4	Nuclear family	Urban	No	Yes	Yes	Yes	Yes	Yes	Yes	No	No	Yes	4	There is no specific reason	Very Little	Very Little	Sometimes	Sometimes	Very Little	Very Little	Very Little	Sometimes	Often	Very Little	Sometimes	Sometimes	Often	Sometimes	Very Little	Very Little	Sometimes	Sometimes	Sometimes	Sometimes	Sometimes	Very Little	Sometimes	Sometimes	Very Little	Very Little
21	Woman	Science	25,000-50,000 BDT	Bachelor	4	Nuclear family	Urban	No	Yes	Yes	Yes	Yes	Yes	Yes	No	Yes	No	7	Release from the stress of everyday life	Sometimes	Often	খুব Often	Sometimes	Often	খুব Often	Often	Often	Often	Very Little	Very Little	Very Little	Sometimes	Sometimes	Never	Sometimes	Often	Sometimes	Often	Often	Very Little	Very Little	Often	Sometimes	Sometimes	Sometimes
23	Male	Science	<25,000 BDT	Bachelor	3	Nuclear family	Urban	No	No	No	No	No	No	Yes	No	No	Yes	7	Maintaining social networks, relieving the stress of everyday life, passing time	Sometimes	Sometimes	Sometimes	Very Little	Very Little	Sometimes	Often	Very Little	Never	Sometimes	Often	Often	Sometimes	Often	Often	Sometimes	Sometimes	Sometimes	Sometimes	Often	Very Little	Sometimes	Sometimes	Often	Sometimes	Often
23	Male	Science	>50,000 BDT	Bachelor	3	Nuclear family	Urban	No	No	Yes	No	Yes	No	Yes	No	No	Yes	3	Maintaining social networks, relieving the stress of everyday life, passing time, no specific reason	Never	Never	Sometimes	Never	Sometimes	খুব Often	Very Little	Often	Sometimes	Often	Sometimes	Never	Often	Often	Never	Sometimes	Often	Sometimes	Often	Often	Never	Very Little	Sometimes	Often	Very Little	Very Little
22	Woman	Science	>50,000 BDT	Bachelor	3	Nuclear family	Urban	No	No	Yes	No	Yes	Yes	Yes	No	No	Yes	10	passing time	Sometimes	Very Little	Very Little	Often	Never	Never	Sometimes	Very Little	Sometimes	Never	Never	Very Little	Very Little	Often	Very Little	Very Little	Often	Often	Very Little	Sometimes	Never	Very Little	Never	Sometimes	Very Little	Very Little
22	Woman	Science	>50,000 BDT	Bachelor	5	Nuclear family	Urban	No	Yes	Yes	Yes	Yes	Yes	Yes	No	No	No	7	Maintaining social networks, passing time	Never	Never	Sometimes	Often	Never	খুব Often	Often	Very Little	Never	Sometimes	Often	Sometimes	Never	Very Little	Very Little	Often	Very Little	Very Little	Very Little	Sometimes	Often	Often	Sometimes	Sometimes	Often	Often
23	Male	Science	25,000-50,000 BDT	Bachelor	4	Nuclear family	Urban	No	Yes	No	Yes	No	Yes	No	No	No	No	6	Maintaining social networks, passing time	Very Little	Never	Sometimes	Never	Very Little	Very Little	Sometimes	Never	Never	Very Little	Sometimes	Very Little	Very Little	Very Little	Never	Often	Sometimes	Very Little	Very Little	Sometimes	Very Little	Sometimes	Never	Very Little	Often	Sometimes
23	Woman	Science	25,000-50,000 BDT	Bachelor	9	Combined Family	Urban	No	No	No	No	No	No	Yes	No	No	No	6	There is no specific reason	Sometimes	Very Little	Sometimes	Never	Very Little	Sometimes	Sometimes	Never	Never	Sometimes	Sometimes	Sometimes	Sometimes	Sometimes	Often	Sometimes	Sometimes	Sometimes	Often	Sometimes	Sometimes	Sometimes	Often	Very Little	Sometimes	Often
24	Woman	Science	<25,000 BDT	Bachelor	6	Nuclear family	Rural	No	Yes	Yes	No	Yes	Yes	Yes	No	Yes	Yes	4	passing time	Sometimes	Sometimes	Often	Sometimes	Very Little	Often	Sometimes	Often	Very Little	Sometimes	Sometimes	Often	Sometimes	Sometimes	Sometimes	Often	Sometimes	Often	Never	Very Little	Very Little	Sometimes	Often	Often	Often	Often
22	Male	Science	25,000-50,000 BDT	Bachelor	4	Nuclear family	Urban	No	Yes	Yes	No	Yes	Yes	Yes	No	Yes	No	6	Education, relief from the stress of everyday life, passing time	Very Little	Sometimes	Often	Often	Very Little	Sometimes	Very Little	Very Little	Sometimes	Often	Very Little	Sometimes	Very Little	Often	Very Little	Never	Very Little	Very Little	Sometimes	Never	Sometimes	Often	Sometimes	Very Little	Sometimes	Very Little
24	Male	Science	<25,000 BDT	Bachelor	4	Nuclear family	Urban	No	No	No	No	Yes	Yes	Yes	Yes	No	No	10	There is no specific reason	Very Little	Very Little	Sometimes	Very Little	Very Little	খুব Often	Sometimes	Sometimes	Often	Very Little	Sometimes	Very Little	Sometimes	Sometimes	Sometimes	Sometimes	Often	Sometimes	Sometimes	Sometimes	Very Little	Very Little	Very Little	Sometimes	Very Little	Very Little
24	Male	Science	25,000-50,000 BDT	Bachelor	3	Nuclear family	Rural	No	Yes	Yes	Yes	Yes	Yes	Yes	No	No	No	15	Maintaining social networks, relieving the stress of everyday life, passing time, no specific reason	Often	Sometimes	Often	খুব Often	Sometimes	খুব Often	Sometimes	Often	Often	Never	Very Little	Sometimes	Sometimes	Sometimes	Very Little	Sometimes	Often	Often	Sometimes	Often	Very Little	Sometimes	Often	Often	Sometimes	Very Little
24	Male	Science	25,000-50,000 BDT	Bachelor	4	Nuclear family	Urban	No	Yes	No	No	No	Yes	Yes	No	No	No	5	Education, maintaining social networks	Sometimes	Never	Never	Often	Very Little	Sometimes	Never	Very Little	Very Little	Sometimes	Often	Often	Sometimes	Very Little	Sometimes	Often	Very Little	Very Little	Very Little	Very Little	Often	Sometimes	Never	Sometimes	Sometimes	Often
21	Woman	Science	<25,000 BDT	Bachelor	7	Nuclear family	Urban	No	Yes	Yes	Yes	Yes	Yes	Yes	Yes	Yes	Yes	11	passing time	Never	Never	Often	খুব Often	Never	Sometimes	Sometimes	Never	Very Little	Very Little	Sometimes	Often	Very Little	Very Little	Sometimes	Very Little	Sometimes	Never	Sometimes	Sometimes	Sometimes	Never	Sometimes	Sometimes	Very Little	Sometimes
24	Male	Science	>50,000 BDT	Bachelor	7	Nuclear family	Urban	No	No	No	Yes	No	Yes	No	No	No	No	12	Business work, education, education, maintaining social network, passing time	Never	Never	Very Little	Never	Never	Sometimes	Often	Very Little	Never	Never	Often	Often	Never	Never	Often	Often	Often	Never	Never	Very Little	Sometimes	Often	Often	Very Little	Very Little	Often
22	Male	Science	25,000-50,000 BDT	Bachelor	4	Nuclear family	Urban	No	Yes	Yes	No	No	Yes	Yes	No	No	Yes	7	passing time	Never	Very Little	Never	Sometimes	Very Little	Sometimes	Often	Sometimes	Sometimes	Very Little	Sometimes	Often	Very Little	Very Little	Often	Often	Very Little	Never	Very Little	Sometimes	Sometimes	Often	Sometimes	Sometimes	Often	Often
24	Male	Social science	25,000-50,000 BDT	Bachelor	3	Nuclear family	Rural	No	Yes	Yes	No	No	Yes	No	No	No	No	4	Maintaining social networks, passing time	Very Little	Never	Very Little	Sometimes	Never	Sometimes	Sometimes	Very Little	Sometimes	Sometimes	Very Little	Sometimes	Very Little	Sometimes	Never	Often	Sometimes	Very Little	Sometimes	Very Little	Sometimes	Sometimes	Very Little	Sometimes	Sometimes	Sometimes
23	Woman	Social science	>50,000 BDT	Bachelor	4	Nuclear family	Urban	No	No	No	Yes	No	Yes	No	No	Yes	Yes	13	Education, maintaining social networks, relieving the stress of everyday life, passing time	Often	Sometimes	Sometimes	Sometimes	Very Little	খুব Often	Often	Sometimes	Sometimes	Sometimes	Often	Very Little	Very Little	Sometimes	Sometimes	Sometimes	Very Little	Often	Very Little	Often	Often	Very Little	Very Little	Very Little	Often	Often
23	Male	Science	<25,000 BDT	Bachelor	3	Nuclear family	Urban	No	No	No	No	No	Yes	Yes	No	No	No	3.5	Education, passage of time	Very Little	Never	Very Little	Very Little	Never	Very Little	Often	Never	Never	Very Little	Often	Often	Never	Never	Sometimes	Very Little	Very Little	Very Little	Sometimes	Very Little	Sometimes	Sometimes	Sometimes	Very Little	Very Little	Sometimes
22	Male	Science	<25,000 BDT	Bachelor	5	Nuclear family	Urban	No	No	Yes	No	No	No	No	No	No	Yes	6	Maintain social networks	Very Little	Never	Never	Very Little	Sometimes	Sometimes	Very Little	Never	Sometimes	Never	Sometimes	Very Little	Sometimes	Very Little	Very Little	Often	Never	Very Little	Sometimes	Sometimes	Very Little	Sometimes	Never	Sometimes	Sometimes	Very Little
24	Male	Science	<25,000 BDT	Bachelor	3	Nuclear family	Rural	No	Yes	Yes	Yes	Yes	Yes	Yes	No	No	No	6	passing time	Never	Never	Never	Often	Very Little	Sometimes	Very Little	Sometimes	Very Little	Sometimes	Sometimes	Very Little	Very Little	Never	Never	Sometimes	Very Little	Often	Very Little	Often	Very Little	Very Little	Sometimes	Often	Sometimes	Very Little
23	Woman	Science	<25,000 BDT	Bachelor	3	Nuclear family	Urban	No	No	Yes	No	No	Yes	Yes	No	No	No	12	Maintain social networks	খুব Often	খুব Often	Sometimes	Sometimes	Often	খুব Often	Very Little	Never	Very Little	Very Little	Very Little	Sometimes	Sometimes	Very Little	Never	Very Little	Very Little	Sometimes	Sometimes	Very Little	Very Little	Sometimes	Very Little	Very Little	Very Little	Very Little
23	Male	Science	25,000-50,000 BDT	Bachelor	3	Nuclear family	Urban	No	No	Yes	No	Yes	Yes	Yes	No	No	No	4	passing time	Often	Never	Sometimes	Never	Never	Sometimes	Often	Often	Often	Never	Never	Never	Often	Often	Never	Never	Often	Often	Often	Often	Never	Often	Never	Sometimes	Very Little	Very Little
22	Woman	Science	>50,000 BDT	Bachelor	4	Nuclear family	Urban	No	No	Yes	No	Yes	Yes	Yes	Yes	Yes	No	6	Escape the stress of everyday life, pass the time	Never	Very Little	খুব Often	Sometimes	Never	Sometimes	Very Little	Often	Often	Never	Never	Very Little	Often	Very Little	Never	Never	Often	Very Little	Very Little	Often	Never	Never	Often	Often	Never	Never
23	Male	Science	>50,000 BDT	Bachelor	4	Nuclear family	Rural	No	No	Yes	Yes	No	Yes	Yes	No	No	No	6	Passing time, no specific reason	Never	Never	Never	Sometimes	Never	Sometimes	Often	Never	Never	Sometimes	Often	Often	Very Little	Sometimes	Never	Very Little	Very Little	Sometimes	Often	Very Little	Often	Very Little	Never	Often	Very Little	Very Little
21	Woman	Science	>50,000 BDT	Bachelor	4	Nuclear family	Urban	Yes	No	Yes	Yes	Yes	Yes	Yes	No	No	No	5	passing time	Very Little	Never	Sometimes	Sometimes	Sometimes	Often	Sometimes	Often	Never	Often	Sometimes	Very Little	Very Little	Sometimes	Very Little	Very Little	Often	Often	Often	Often	Very Little	Very Little	Often	Often	Very Little	Very Little
21	Woman	Science	25,000-50,000 BDT	Bachelor	4	Nuclear family	Urban	No	Yes	Yes	No	Yes	Yes	Yes	No	No	No	5	Relief from the stress of everyday life, passing time, no specific reason	Sometimes	Very Little	Often	Often	Sometimes	Often	Never	Often	Very Little	Very Little	Very Little	Never	Never	Very Little	Sometimes	Sometimes	Sometimes	Often	Often	Often	Sometimes	Never	Often	Often	Sometimes	Sometimes
22	Male	Science	<25,000 BDT	Bachelor	5	Nuclear family	Urban	No	No	No	No	No	Yes	Yes	Yes	No	Yes	2	Education, maintaining a social network, relieving the stress of everyday life, passing time, no specific reason	Never	Sometimes	Sometimes	Sometimes	Never	Often	Sometimes	Often	Sometimes	Never	Often	Often	Often	Sometimes	Never	Very Little	Sometimes	Often	Often	Very Little	Often	Very Little	Never	Often	Sometimes	Often
21	Male	Science	25,000-50,000 BDT	Bachelor	5	Nuclear family	Urban	No	No	No	No	No	No	Yes	No	No	No	10	Passing time, no specific reason	Very Little	Very Little	Very Little	খুব Often	Never	খুব Often	Often	Never	Never	Never	Never	Never	Sometimes	Sometimes	Sometimes	Sometimes	Never	Often	Never	Never	Often	Often	Very Little	Never	Often	Often
24	Male	Business education	>50,000 BDT	Bachelor	5	Combined Family	Urban	No	No	Yes	No	No	Yes	Yes	No	No	Yes	6	Maintaining social networks, relieving the stress of everyday life, passing time	Never	Sometimes	Often	খুব Often	Very Little	Sometimes	Often	Sometimes	Never	Sometimes	Often	Very Little	Very Little	Never	Never	Often	Never	Never	Very Little	Never	Often	Often	Sometimes	Sometimes	Often	Often
23	Male	Social science	<25,000 BDT	Bachelor	5	Nuclear family	Rural	No	No	No	No	No	No	No	No	No	No	3.5	There is no specific reason	Never	Very Little	Never	Very Little	Sometimes	Very Little	Often	Never	Never	Very Little	Often	Sometimes	Sometimes	Very Little	Often	Sometimes	Very Little	Sometimes	Very Little	Very Little	Often	Sometimes	Very Little	Sometimes	Sometimes	Very Little
22	Male	Science	<25,000 BDT	Bachelor	2	Nuclear family	Rural	No	Yes	No	No	No	Yes	No	No	No	Yes	3.5	Education, passage of time	Sometimes	Never	Never	খুব Often	Sometimes	Sometimes	Very Little	Often	Sometimes	Sometimes	Often	Often	Sometimes	Never	Never	Sometimes	Never	Sometimes	Sometimes	Sometimes	Very Little	Very Little	Sometimes	Sometimes	Often	Often
21	Woman	Science	25,000-50,000 BDT	Bachelor	4	Nuclear family	Urban	No	Yes	Yes	Yes	Yes	Yes	Yes	Yes	Yes	No	5	Escape the stress of everyday life, pass the time	Very Little	Often	Very Little	Never	Sometimes	Very Little	Sometimes	Often	Very Little	Very Little	Sometimes	Sometimes	Very Little	Never	Sometimes	Sometimes	Often	Sometimes	Sometimes	Very Little	Very Little	Very Little	Sometimes	Very Little	Sometimes	Sometimes
22	Woman	Science	25,000-50,000 BDT	Bachelor	4	Nuclear family	Urban	No	No	Yes	No	Yes	Yes	Yes	No	No	Yes	8	Education, maintaining social network, release from stress of daily life	Sometimes	Never	Never	Never	Never	Never	Sometimes	Very Little	Never	Very Little	Often	Very Little	Sometimes	Sometimes	Very Little	Often	Sometimes	Sometimes	Very Little	Often	Very Little	Never	Sometimes	Sometimes	Sometimes	Very Little
21	Woman	Science	>50,000 BDT	Bachelor	5	Nuclear family	Urban	No	Yes	No	No	No	No	Yes	No	No	Yes	10	Passing time, no specific reason	Never	Very Little	Never	Sometimes	Never	Never	Often	Sometimes	Very Little	Sometimes	Very Little	Very Little	Very Little	Sometimes	Sometimes	Often	Very Little	Often	Very Little	Often	Never	Sometimes	Very Little	Sometimes	Very Little	Very Little
22	Woman	Science	25,000-50,000 BDT	Bachelor	5	Nuclear family	Urban	No	Yes	Yes	No	Yes	Yes	Yes	Yes	Yes	No	7	There is no specific reason	Sometimes	Often	Sometimes	Often	Often	Often	Sometimes	Very Little	Often	Sometimes	Very Little	Very Little	Often	Sometimes	Very Little	Sometimes	Often	Very Little	Very Little	Sometimes	Sometimes	Sometimes	Very Little	Very Little	Sometimes	Sometimes
22	Male	Science	25,000-50,000 BDT	Bachelor	6	Nuclear family	Urban	No	Yes	Yes	Yes	Yes	Yes	Yes	No	No	Yes	5	Maintaining social networks, passing time	Sometimes	Often	Sometimes	Very Little	Sometimes	Often	Sometimes	Never	Sometimes	Very Little	Very Little	Sometimes	Very Little	Very Little	Sometimes	Very Little	Sometimes	Very Little	Very Little	Often	Sometimes	Sometimes	Sometimes	Sometimes	Often	Sometimes
21	Male	Science	<25,000 BDT	Bachelor	7	Combined Family	Rural	No	Yes	Yes	No	No	Yes	Yes	No	No	No	1	There is no specific reason	Never	Never	Never	Never	Never	Never	Sometimes	Very Little	Very Little	Very Little	Very Little	Never	Very Little	Sometimes	Never	Very Little	Never	Often	Sometimes	Sometimes	Very Little	Very Little	Sometimes	Very Little	Very Little	Very Little
21	Woman	Science	25,000-50,000 BDT	Bachelor	4	Nuclear family	Urban	No	Yes	Yes	No	Yes	Yes	Yes	Yes	Yes	No	6	Maintaining social networks, passing time	Very Little	Sometimes	Sometimes	Often	Very Little	Often	Very Little	Very Little	Sometimes	Often	Sometimes	Very Little	Very Little	Sometimes	Often	Very Little	Very Little	Very Little	Sometimes	Very Little	Very Little	Sometimes	Sometimes	Very Little	Sometimes	Sometimes
21	Male	Science	25,000-50,000 BDT	Bachelor	5	Nuclear family	Urban	No	No	Yes	No	Yes	Yes	Yes	No	Yes	No	8	Passing time, no specific reason	Sometimes	Very Little	Often	Very Little	Sometimes	Often	Very Little	Sometimes	Very Little	Sometimes	Sometimes	Very Little	Sometimes	Very Little	Sometimes	Very Little	Sometimes	Very Little	Sometimes	Sometimes	Very Little	Sometimes	Very Little	Sometimes	Sometimes	Sometimes
23	Woman	Science	25,000-50,000 BDT	Bachelor	5	Nuclear family	Urban	No	No	Yes	No	No	Yes	Yes	No	No	No	6	Education, maintaining social networks	Sometimes	Sometimes	Very Little	Often	Sometimes	Sometimes	Very Little	Sometimes	Very Little	Often	Sometimes	Very Little	Sometimes	Sometimes	Very Little	Often	Very Little	Very Little	Sometimes	Sometimes	Sometimes	Very Little	Very Little	Very Little	Sometimes	Very Little
22	Woman	Science	>50,000 BDT	Bachelor	3	Nuclear family	Urban	No	No	No	No	Yes	Yes	Yes	No	No	No	4	Education, maintaining social networks, passing time	Sometimes	Often	Very Little	Sometimes	Sometimes	Very Little	Sometimes	Very Little	Very Little	Sometimes	Sometimes	Very Little	Sometimes	Very Little	Sometimes	Very Little	Sometimes	Very Little	Sometimes	Sometimes	Very Little	Sometimes	Sometimes	Sometimes	Sometimes	Very Little
23	Male	Science	25,000-50,000 BDT	Bachelor	5	Nuclear family	Urban	No	No	Yes	No	No	Yes	No	No	No	No	6	Education, passage of time	Often	Sometimes	Very Little	Often	Very Little	Very Little	Very Little	Sometimes	Sometimes	Sometimes	Sometimes	Sometimes	Very Little	Sometimes	Very Little	Often	Very Little	Often	Very Little	Very Little	Sometimes	Sometimes	Never	Very Little	Sometimes	Very Little
20	Woman	Business education	<25,000 BDT	Bachelor	4	Nuclear family	Urban	No	Yes	No	No	No	Yes	No	No	No	No	6	There is no specific reason	Sometimes	Very Little	Sometimes	খুব Often	Never	Very Little	Often	Never	Never	Never	Often	Often	Never	Never	Sometimes	Often	Very Little	Very Little	Very Little	Never	Sometimes	Often	Never	Never	Often	Very Little
24	Male	Science	>50,000 BDT	Bachelor	5	Nuclear family	Urban	No	Yes	No	No	Yes	Yes	Yes	No	No	No	4	Education, maintaining social networks	Sometimes	Very Little	Often	Very Little	Sometimes	Very Little	Sometimes	Sometimes	Very Little	Often	Very Little	Never	Very Little	Often	Very Little	Sometimes	Very Little	Sometimes	Very Little	Sometimes	Sometimes	Very Little	Never	Very Little	Sometimes	Sometimes
22	Male	Science	>50,000 BDT	Bachelor	6	Combined Family	Urban	No	No	No	Yes	Yes	Yes	Yes	No	Yes	No	4.5	Business work, education, education, maintaining social networks	Sometimes	খুব Often	খুব Often	Never	Never	Sometimes	Sometimes	Sometimes	Never	Sometimes	Often	Sometimes	Sometimes	Sometimes	Never	Often	Often	Often	Sometimes	Sometimes	Never	Sometimes	Often	Sometimes	Sometimes	Often
21	Male	Science	25,000-50,000 BDT	Bachelor	6	Nuclear family	Urban	No	No	No	No	Yes	Yes	No	No	No	No	5	passing time	Sometimes	Sometimes	Very Little	Sometimes	Sometimes	Very Little	Very Little	Sometimes	Sometimes	Very Little	Sometimes	Very Little	Sometimes	Very Little	Sometimes	Very Little	Sometimes	Very Little	Very Little	Sometimes	Very Little	Sometimes	Very Little	Sometimes	Sometimes	Very Little
22	Woman	Science	25,000-50,000 BDT	Bachelor	4	Nuclear family	Urban	No	No	Yes	Yes	Yes	Yes	Yes	No	No	No	6	Passing time, no specific reason	Sometimes	Often	খুব Often	Very Little	Very Little	Often	Never	Very Little	Sometimes	Very Little	Never	Very Little	Sometimes	Often	Very Little	Sometimes	Very Little	Very Little	Sometimes	Often	Sometimes	Sometimes	Very Little	Sometimes	Sometimes	Very Little
22	Woman	Science	25,000-50,000 BDT	Bachelor	5	Nuclear family	Urban	No	No	Yes	No	No	Yes	Yes	No	Yes	No	5	Escape the stress of everyday life, pass the time	Sometimes	Often	Very Little	Sometimes	Very Little	Sometimes	Sometimes	Very Little	Very Little	Sometimes	Often	Sometimes	Very Little	Very Little	Very Little	Sometimes	Often	Very Little	Sometimes	Sometimes	Very Little	Sometimes	Often	Sometimes	Very Little	Sometimes
23	Woman	Science	25,000-50,000 BDT	Bachelor	6	Nuclear family	Urban	No	No	No	No	No	Yes	Yes	No	No	No	4	There is no specific reason	Very Little	Sometimes	Very Little	Never	Very Little	Very Little	Very Little	Very Little	Sometimes	Never	Very Little	Sometimes	Very Little	Sometimes	Sometimes	Very Little	Sometimes	Very Little	Very Little	Sometimes	Sometimes	Very Little	Sometimes	Sometimes	Very Little	Very Little
25	Woman	Science	25,000-50,000 BDT	Married	7	Nuclear family	Urban	No	Yes	No	No	No	Yes	No	Yes	No	No	3	Maintain social networks	Very Little	Sometimes	Very Little	Very Little	Sometimes	Very Little	Very Little	Sometimes	Very Little	Very Little	Sometimes	Sometimes	Very Little	Very Little	Sometimes	Never	Very Little	Sometimes	Very Little	Sometimes	Very Little	Sometimes	Sometimes	Sometimes	Very Little	Sometimes
22	Woman	Science	25,000-50,000 BDT	Bachelor	2	Nuclear family	Urban	No	Yes	No	Yes	No	Yes	Yes	Yes	No	Yes	4	passing time	Never	Very Little	Sometimes	Never	Never	Very Little	Sometimes	Sometimes	Sometimes	Sometimes	Very Little	Never	Sometimes	Sometimes	Very Little	Often	Often	Sometimes	Sometimes	Sometimes	Very Little	Very Little	Sometimes	Sometimes	Often	Sometimes
24	Woman	Science	>50,000 BDT	Bachelor	5	Nuclear family	Urban	No	Yes	No	Yes	No	Yes	Yes	Yes	Yes	Yes	2.5	Education, maintaining social networks	Never	Never	Very Little	Very Little	Never	Very Little	Sometimes	Sometimes	Sometimes	Sometimes	Often	Often	Sometimes	Very Little	Sometimes	Often	Sometimes	Sometimes	Very Little	Very Little	Often	Often	Often	Very Little	Often	Sometimes
22	Woman	Science	25,000-50,000 BDT	Bachelor	4	Nuclear family	Urban	Yes	No	Yes	No	Yes	Yes	Yes	No	No	No	4	There is no specific reason	Very Little	Sometimes	Often	Often	Never	Very Little	Sometimes	Sometimes	Often	Sometimes	Never	Never	Sometimes	Often	Sometimes	Very Little	Often	Very Little	Very Little	Sometimes	Sometimes	Never	Never	Very Little	Never	Sometimes
23	Male	Science	<25,000 BDT	Bachelor	5	Nuclear family	Urban	No	No	Yes	Yes	Yes	No	No	No	No	Yes	2	Maintaining social networks, passing time	Never	Very Little	Sometimes	খুব Often	Sometimes	Sometimes	Very Little	Often	Often	Never	Sometimes	Very Little	Often	Very Little	Never	Often	Sometimes	Often	Often	Often	Very Little	Never	Often	Often	Often	Sometimes
23	Male	Science	<25,000 BDT	Bachelor	7	Combined Family	Rural	No	No	Yes	Yes	No	Yes	Yes	No	No	No	3	There is no specific reason	Very Little	Sometimes	Sometimes	খুব Often	Sometimes	Often	Often	Never	Never	Sometimes	Often	Very Little	Never	Never	Sometimes	Often	Sometimes	Very Little	Sometimes	Sometimes	Often	Sometimes	Very Little	Very Little	Sometimes	Sometimes
22	Male	Science	25,000-50,000 BDT	Bachelor	4	Nuclear family	Urban	No	Yes	No	Yes	Yes	Yes	Yes	No	No	Yes	4.5	passing time	Never	Very Little	Never	Sometimes	Never	Very Little	Often	Never	Never	Very Little	Often	Often	Never	Often	Often	Very Little	Never	Never	Very Little	Never	Often	Often	Often	Never	Often	Very Little
23	Male	Science	>50,000 BDT	Bachelor	5	Nuclear family	Urban	Yes	Yes	Yes	Yes	Yes	Yes	Yes	No	No	No	5	Relief from the stress of everyday life, no specific reason	Never	Sometimes	Never	Never	Sometimes	Often	Very Little	Sometimes	Very Little	Never	Sometimes	Often	Sometimes	Sometimes	Very Little	Often	Never	Sometimes	Sometimes	Often	Often	Sometimes	Often	Often	Often	Often
22	Woman	Science	<25,000 BDT	Bachelor	2	Nuclear family	Urban	No	No	Yes	No	No	Yes	Yes	Yes	No	No	9	Business work, education, maintaining social network, release from the stress of daily life, passing time	Never	Sometimes	Very Little	Never	Never	Sometimes	Often	Never	Never	Never	Often	Very Little	Sometimes	Sometimes	Often	Very Little	Never	Never	Very Little	Very Little	Never	Very Little	Never	Sometimes	Very Little	Very Little
23	Male	Science	<25,000 BDT	Bachelor	8	Nuclear family	Rural	No	No	Yes	Yes	Yes	Yes	Yes	No	No	No	3.5	passing time	Sometimes	Never	Never	Very Little	Never	Sometimes	Often	Sometimes	Very Little	Very Little	Sometimes	Never	Sometimes	Sometimes	Sometimes	Often	Very Little	Very Little	Very Little	Very Little	Often	Often	Sometimes	Very Little	Often	Sometimes
26	Woman	Business education	>50,000 BDT	Married	6	Nuclear family	Urban	No	Yes	No	Yes	Yes	Yes	Yes	No	No	No	6	passing time	Sometimes	Often	Never	Often	Never	Often	Often	Very Little	Very Little	Sometimes	Sometimes	Sometimes	Sometimes	Very Little	Sometimes	Very Little	Sometimes	Often	Often	Sometimes	Sometimes	Very Little	Often	Often	Often	Sometimes
22	Woman	Science	>50,000 BDT	Bachelor	5	Nuclear family	Urban	No	Yes	No	Yes	Yes	Yes	No	No	No	Yes	8.5	Business work, education, education, maintaining social network, passing time	Very Little	Never	Sometimes	Never	Never	Very Little	Often	Often	Often	Often	Very Little	Sometimes	Sometimes	Sometimes	Sometimes	Often	Often	Often	Never	Often	Very Little	Very Little	Sometimes	Often	Sometimes	Very Little
24	Woman	Science	<25,000 BDT	Bachelor	3	Nuclear family	Rural	No	No	No	No	Yes	Yes	Yes	No	No	No	6	passing time	Sometimes	Very Little	Never	Very Little	Sometimes	খুব Often	Often	Very Little	Very Little	Very Little	Often	Never	Never	Very Little	Very Little	Very Little	Very Little	Sometimes	Very Little	Never	Never	Very Little	Never	Very Little	Very Little	Very Little
26	Woman	Science	25,000-50,000 BDT	Bachelor	5	Nuclear family	Urban	No	Yes	Yes	No	No	Yes	Yes	No	No	No	4	Maintain social networks	Sometimes	Very Little	Sometimes	Often	Very Little	Sometimes	Very Little	Sometimes	Very Little	Sometimes	Very Little	Sometimes	Never	Very Little	Sometimes	Very Little	Very Little	Sometimes	Sometimes	Very Little	Very Little	Sometimes	Sometimes	Never	Very Little	Very Little
23	Woman	Science	25,000-50,000 BDT	Bachelor	4	Nuclear family	Urban	No	No	No	No	Yes	Yes	Yes	No	No	No	5	Maintaining social networks, passing time	Very Little	Sometimes	Often	Very Little	Very Little	Very Little	Very Little	Sometimes	Sometimes	Often	Very Little	Very Little	Very Little	Very Little	Sometimes	Very Little	Sometimes	Sometimes	Sometimes	Sometimes	Very Little	Sometimes	Very Little	Very Little	Sometimes	Sometimes
24	Woman	Science	25,000-50,000 BDT	Bachelor	6	Nuclear family	Urban	No	Yes	No	Yes	Yes	Yes	Yes	Yes	No	No	6	Maintaining social networks, passing time	Sometimes	Sometimes	Often	Very Little	Very Little	Sometimes	Very Little	Sometimes	Sometimes	Very Little	Very Little	Sometimes	Very Little	Sometimes	Sometimes	Very Little	Very Little	Sometimes	Very Little	Sometimes	Very Little	Often	Never	Very Little	Often	Very Little
22	Woman	Science	<25,000 BDT	Bachelor	4	Nuclear family	Urban	No	Yes	No	Yes	Yes	Yes	Yes	No	Yes	No	8	There is no specific reason	Very Little	Sometimes	খুব Often	Very Little	Very Little	Very Little	Often	Very Little	Never	Often	Sometimes	Very Little	Often	Very Little	Sometimes	Very Little	Often	Often	Often	Often	Very Little	Sometimes	Often	Often	Very Little	Sometimes
22	Woman	Science	25,000-50,000 BDT	Bachelor	6	Nuclear family	Urban	No	Yes	Yes	Yes	Yes	Yes	Yes	No	Yes	No	4	Education, passage of time	Never	Sometimes	Often	Very Little	খুব Often	Very Little	Very Little	Often	Very Little	Often	Very Little	Very Little	Never	Very Little	Sometimes	Very Little	Very Little	Sometimes	Very Little	Never	Sometimes	Very Little	Very Little	Sometimes	Sometimes	Very Little
22	Male	Science	<25,000 BDT	Bachelor	4	Nuclear family	Rural	No	No	Yes	Yes	No	Yes	No	No	No	No	3	Education, relief from the stress of daily life	Sometimes	Very Little	Often	Very Little	Sometimes	Very Little	Never	Very Little	Often	Sometimes	Never	Very Little	Sometimes	Very Little	Sometimes	Very Little	Sometimes	Very Little	Sometimes	Sometimes	Sometimes	Very Little	Often	Very Little	Often	Very Little
23	Male	Science	25,000-50,000 BDT	Bachelor	5	Nuclear family	Urban	No	No	No	No	Yes	Yes	Yes	No	No	No	5	Education, passage of time	Very Little	Sometimes	Very Little	Often	Often	Very Little	Very Little	Sometimes	Very Little	Often	Never	Very Little	Sometimes	Very Little	Very Little	Sometimes	Sometimes	Often	Never	Very Little	Very Little	Sometimes	Often	Very Little	Very Little	Sometimes
21	Male	Science	25,000-50,000 BDT	Bachelor	5	Nuclear family	Urban	No	Yes	No	No	Yes	Yes	Yes	No	No	No	6	Education, maintaining social networks, passing time	Sometimes	Very Little	Often	Very Little	Often	Very Little	Very Little	Sometimes	Never	Sometimes	Often	Very Little	Sometimes	Never	Very Little	Sometimes	Very Little	Never	Very Little	Very Little	Sometimes	Sometimes	Very Little	Very Little	Often	Very Little
24	Male	Science	>50,000 BDT	Bachelor	5	Nuclear family	Urban	No	No	Yes	No	Yes	No	Yes	No	Yes	Yes	8	Business work, education, relief from the stress of daily life, passing time, no specific reason	Often	Never	Often	খুব Often	Often	খুব Often	Very Little	Often	Very Little	Never	Never	Never	Often	Often	Never	Very Little	Often	Often	Often	Often	Never	Very Little	Often	Often	Very Little	Very Little
26	Male	Social science	<25,000 BDT	Bachelor	6	Nuclear family	Rural	No	No	No	Yes	Yes	Yes	Yes	Yes	Yes	No	6	There is no specific reason	Never	Sometimes	Very Little	Often	Sometimes	Often	Often	Sometimes	Never	Sometimes	Sometimes	Never	Often	Very Little	Never	Often	Often	Often	Very Little	Sometimes	Very Little	Sometimes	Sometimes	Often	Very Little	Very Little
21	Woman	Science	25,000-50,000 BDT	Bachelor	6	Nuclear family	Rural	No	Yes	No	No	No	Yes	No	Yes	No	No	5.5	There is no specific reason	Very Little	Sometimes	Sometimes	Sometimes	খুব Often	Sometimes	Sometimes	Sometimes	Sometimes	Very Little	Often	Very Little	Sometimes	Sometimes	Very Little	Sometimes	Often	Often	Sometimes	Sometimes	Sometimes	Sometimes	Often	Sometimes	Sometimes	Sometimes
24	Male	Social science	>50,000 BDT	Bachelor	5	Nuclear family	Urban	No	No	No	No	No	Yes	No	No	No	No	4	Maintaining social networks, relieving the stress of everyday life, passing time	Very Little	Never	Sometimes	Sometimes	Very Little	Sometimes	Often	Very Little	Very Little	Sometimes	Often	Sometimes	Never	Never	Sometimes	Often	Very Little	Very Little	Never	Never	Sometimes	Often	Very Little	Very Little	Often	Sometimes
23	Male	Science	25,000-50,000 BDT	Bachelor	4	Nuclear family	Urban	No	Yes	Yes	No	No	Yes	Yes	No	No	No	6	Escape the stress of everyday life, pass the time	Sometimes	Never	Sometimes	Never	Sometimes	খুব Often	Very Little	Often	Sometimes	Often	Often	Sometimes	Sometimes	Often	Often	Often	Often	Very Little	Sometimes	Sometimes	Sometimes	Very Little	Sometimes	Often	Often	Often
23	Male	Science	25,000-50,000 BDT	Bachelor	5	Nuclear family	Urban	No	Yes	Yes	No	No	Yes	No	No	No	Yes	2.5	education	Never	Never	Never	Very Little	Very Little	Very Little	Often	Never	Very Little	Never	Often	Very Little	Very Little	Very Little	Very Little	Very Little	Very Little	Very Little	Very Little	Very Little	Sometimes	Very Little	Never	Very Little	Very Little	Often
24	Woman	Science	<25,000 BDT	Bachelor	4	Nuclear family	Urban	No	No	Yes	No	Yes	No	Yes	No	No	Yes	6	passing time	Never	Never	Often	খুব Often	Sometimes	খুব Often	Often	Often	Often	Often	Very Little	Sometimes	Often	Often	Never	Never	Often	Often	Sometimes	Often	Never	Very Little	Often	Often	Never	Never
23	Male	Science	25,000-50,000 BDT	Bachelor	4	Nuclear family	Rural	No	No	Yes	No	Yes	No	Yes	No	Yes	No	6	passing time	Sometimes	Never	Often	Often	Sometimes	Often	Sometimes	Often	Often	Never	Very Little	Very Little	Very Little	Very Little	Never	Sometimes	Often	Sometimes	Sometimes	Sometimes	Very Little	Never	Sometimes	Sometimes	Sometimes	Sometimes
22	Male	Science	<25,000 BDT	Bachelor	5	Combined Family	Rural	No	No	Yes	Yes	Yes	No	Yes	No	No	No	16	There is no specific reason	Sometimes	Sometimes	Never	Often	Often	Sometimes	Often	Often	Often	Sometimes	Never	Sometimes	Sometimes	Sometimes	Sometimes	Sometimes	Sometimes	Sometimes	Sometimes	Often	Never	Very Little	Sometimes	Often	Very Little	Sometimes
22	Male	Science	<25,000 BDT	Bachelor	5	Nuclear family	Urban	No	No	No	No	No	Yes	No	No	No	No	5	Maintaining social networks, passing time	Very Little	Sometimes	Very Little	Often	Very Little	Never	Very Little	Often	Often	Very Little	Never	Never	Often	Often	Sometimes	Sometimes	Often	Often	Often	Often	Never	Very Little	Often	Often	Sometimes	Sometimes
23	Woman	Science	25,000-50,000 BDT	Bachelor	5	Nuclear family	Rural	No	No	No	No	No	No	No	No	No	No	1	There is no specific reason	Sometimes	Sometimes	Sometimes	Sometimes	Never	Never	Sometimes	Very Little	Never	Sometimes	Often	Often	Sometimes	Sometimes	Never	Sometimes	Sometimes	Sometimes	Sometimes	Sometimes	Sometimes	Sometimes	Never	Very Little	Very Little	Very Little
24	Male	Science	<25,000 BDT	Bachelor	4	Nuclear family	Urban	No	Yes	No	Yes	No	Yes	No	No	No	Yes	6.5	Education, passage of time, no specific reason	Sometimes	Very Little	Very Little	Sometimes	Never	Very Little	Sometimes	Very Little	Sometimes	Never	Often	Sometimes	Never	Never	Very Little	Often	Sometimes	Often	Very Little	Sometimes	Never	Very Little	Never	Very Little	Very Little	Very Little
22	Male	Science	<25,000 BDT	Bachelor	3	Nuclear family	Rural	No	Yes	Yes	Yes	No	Yes	Yes	Yes	No	Yes	5.5	Passing time, no specific reason	Never	Very Little	Sometimes	Sometimes	Very Little	Often	Often	Never	Never	Sometimes	Very Little	Sometimes	Never	Very Little	Often	Often	Sometimes	Sometimes	Never	Sometimes	Often	Sometimes	Never	Sometimes	Often	Sometimes
21	Woman	Science	<25,000 BDT	Bachelor	2	Nuclear family	Urban	No	Yes	No	No	No	No	No	No	No	Yes	2.5	passing time	Never	Very Little	Very Little	Very Little	Never	Never	Often	Never	Never	Very Little	Often	Sometimes	Never	Sometimes	Often	Often	Often	Very Little	Sometimes	Very Little	Sometimes	Often	Never	Very Little	Often	Often
23	Woman	Science	>50,000 BDT	Bachelor	4	Nuclear family	Urban	No	Yes	Yes	Yes	Yes	Yes	Yes	No	No	No	10	passing time	Sometimes	Very Little	Often	Often	Sometimes	খুব Often	Very Little	Sometimes	Never	Sometimes	Sometimes	Sometimes	Sometimes	Sometimes	Sometimes	Sometimes	Sometimes	Often	Sometimes	Sometimes	Very Little	Sometimes	Sometimes	Sometimes	Sometimes	Sometimes
23	Male	Science	<25,000 BDT	Bachelor	3	Nuclear family	Urban	No	Yes	Yes	No	Yes	Yes	Yes	No	No	No	4.5	There is no specific reason	Very Little	Very Little	Sometimes	Often	Very Little	Never	Often	Often	Very Little	Sometimes	Often	Often	Very Little	Very Little	Sometimes	Often	Sometimes	Sometimes	Often	Sometimes	Never	Very Little	Never	Sometimes	Never	Never
23	Woman	Science	25,000-50,000 BDT	Bachelor	4	Nuclear family	Urban	No	Yes	Yes	Yes	Yes	Yes	No	Yes	Yes	No	6	There is no specific reason	Sometimes	Sometimes	Often	Often	Very Little	Sometimes	Often	Sometimes	Very Little	Sometimes	Very Little	Very Little	Sometimes	Sometimes	Very Little	Sometimes	Often	Never	Often	Sometimes	Very Little	Sometimes	Often	Often	Sometimes	Sometimes
22	Male	Science	>50,000 BDT	Bachelor	5	Nuclear family	Urban	No	No	Yes	Yes	Yes	Yes	Yes	Yes	No	No	2	Passing time, no specific reason	Never	Never	Never	Never	Never	Never	Very Little	Often	Never	Very Little	Sometimes	Sometimes	Never	Never	Sometimes	Sometimes	Very Little	Never	Never	Sometimes	Never	Never	Often	Often	Very Little	Never
22	Male	Science	25,000-50,000 BDT	Bachelor	8	Combined Family	Urban	No	Yes	No	No	No	Yes	Yes	No	No	No	4	Education, maintaining social networks, relieving the stress of everyday life, passing time	Very Little	Very Little	Sometimes	Never	Never	Never	Often	Sometimes	Sometimes	Sometimes	Often	Often	Very Little	Very Little	Never	Often	Often	Sometimes	Very Little	Often	Very Little	Sometimes	Often	Often	Very Little	Very Little
24	Male	Science	25,000-50,000 BDT	Bachelor	5	Nuclear family	Rural	No	No	No	No	No	Yes	Yes	No	No	No	20	passing time	Never	Sometimes	খুব Often	Never	খুব Often	খুব Often	Often	Often	Never	Never	Often	Never	Never	Never	Never	Never	Never	Never	Never	Never	Never	Never	Never	Never	Sometimes	Never
22	Male	Science	25,000-50,000 BDT	Bachelor	6	Combined Family	Rural	No	No	No	No	No	No	No	No	No	No	2	passing time	Sometimes	Never	Sometimes	Sometimes	Very Little	Sometimes	Often	Very Little	Sometimes	Sometimes	Often	Sometimes	Often	Very Little	Sometimes	Very Little	Often	Sometimes	Sometimes	Very Little	Sometimes	Very Little	Very Little	Sometimes	Sometimes	Sometimes
24	Male	Science	<25,000 BDT	Bachelor	3	Nuclear family	Urban	No	Yes	Yes	No	Yes	Yes	Yes	No	No	No	2	There is no specific reason	Never	Never	Never	Sometimes	Never	Never	Often	Sometimes	Never	Sometimes	Often	Often	Never	Never	Never	Sometimes	Often	Often	Sometimes	Sometimes	Often	Very Little	Never	Never	Often	Never
23	Male	Science	<25,000 BDT	Bachelor	5	Nuclear family	Rural	No	No	Yes	Yes	Yes	Yes	No	No	No	No	8	Education, relief from the stress of everyday life, passing time	Sometimes	Sometimes	Sometimes	Often	Very Little	Often	Sometimes	Often	Sometimes	Very Little	Sometimes	Sometimes	Sometimes	Sometimes	Sometimes	Very Little	Sometimes	Sometimes	Sometimes	Sometimes	Very Little	Very Little	Sometimes	Often	Very Little	Sometimes
24	Male	Science	<25,000 BDT	Bachelor	6	Nuclear family	Rural	No	No	No	No	No	Yes	No	No	No	No	1	There is no specific reason	Never	Never	Never	Never	Never	Never	Often	Never	Never	Never	Never	Never	Never	Never	Never	Never	Never	Never	Never	Often	Never	Never	Never	Never	Never	Never
23	Woman	Science	>50,000 BDT	Bachelor	5	Nuclear family	Urban	No	Yes	Yes	Yes	No	Yes	No	Yes	No	No	7	passing time	Very Little	Sometimes	Very Little	Sometimes	Never	Often	Sometimes	Never	Never	Very Little	Often	Never	Never	Never	Never	Often	Very Little	Often	Sometimes	Very Little	Sometimes	Often	Never	Very Little	Often	Very Little
22	Woman	Science	25,000-50,000 BDT	Bachelor	6	Nuclear family	Urban	No	Yes	Yes	Yes	Yes	Yes	Yes	Yes	Yes	No	16	Release from the stress of everyday life	Very Little	Often	খুব Often	Very Little	খুব Often	খুব Often	Never	Often	Often	Often	Very Little	Very Little	Often	Often	Never	Very Little	Often	Often	Often	Often	Never	Never	Sometimes	Sometimes	Never	Never
22	Male	Science	<25,000 BDT	Bachelor	4	Nuclear family	Rural	No	No	Yes	No	No	Yes	Yes	No	No	No	3	education	Never	Never	Very Little	Sometimes	Never	Never	Often	Never	Never	Never	Often	Often	Never	Never	Never	Often	Never	Never	Very Little	Never	Very Little	Very Little	Very Little	Never	Sometimes	Never
21	Woman	Science	>50,000 BDT	Bachelor	4	Nuclear family	Urban	No	Yes	No	No	No	No	No	Yes	No	No	5	Education, no specific reason	Never	Very Little	Never	Sometimes	Never	Sometimes	Sometimes	Never	Never	Never	Sometimes	Sometimes	Sometimes	Very Little	Sometimes	Often	Never	Never	Sometimes	Very Little	Often	Often	Very Little	Sometimes	Very Little	Often
21	Male	Science	<25,000 BDT	Bachelor	3	Nuclear family	Urban	No	No	No	No	No	Yes	Yes	No	No	No	4	education	Never	Very Little	Very Little	Sometimes	Never	Never	Often	Sometimes	Never	Sometimes	Sometimes	Very Little	Never	Sometimes	Never	Often	Never	Never	Never	Very Little	Sometimes	Sometimes	Very Little	Sometimes	Often	Often
23	Male	Science	>50,000 BDT	Bachelor	4	Nuclear family	Urban	No	Yes	No	No	No	No	No	No	No	Yes	5	There is no specific reason	Sometimes	Very Little	Very Little	Very Little	Very Little	Very Little	Often	Very Little	Very Little	Very Little	Sometimes	Very Little	Very Little	Very Little	Sometimes	Sometimes	Very Little	Very Little	Very Little	Very Little	Sometimes	Very Little	Very Little	Very Little	Sometimes	Very Little
22	Male	Science	25,000-50,000 BDT	Bachelor	3	Nuclear family	Urban	No	Yes	No	Yes	No	Yes	No	No	No	Yes	6	Education, maintaining a social network, relieving the stress of everyday life, passing time, no specific reason	Never	Sometimes	Often	Never	Never	Never	Very Little	Sometimes	Very Little	Sometimes	Often	Very Little	Never	Sometimes	Very Little	Very Little	Often	Often	Often	Sometimes	Often	Sometimes	Often	Very Little	Often	Often
22	Woman	Science	25,000-50,000 BDT	Bachelor	6	Nuclear family	Urban	No	No	No	Yes	No	Yes	Yes	No	No	No	3	Maintaining social networks, relieving the stress of everyday life, passing time	Never	Never	Sometimes	Sometimes	Never	Never	Never	Often	Often	Often	Very Little	Very Little	Sometimes	Often	Very Little	Very Little	Often	Often	Often	Often	Never	Very Little	Very Little	Often	Very Little	Very Little
23	Male	Business education	<25,000 BDT	Bachelor	3	Nuclear family	Urban	No	No	Yes	No	No	Yes	No	No	No	No	1	There is no specific reason	Never	Never	Never	Never	Never	Never	Sometimes	Never	Often	Never	Sometimes	Sometimes	Never	Sometimes	Never	Often	Never	Never	Never	Never	Very Little	Often	Sometimes	Very Little	Often	Often
24	Woman	Science	<25,000 BDT	Bachelor	3	Nuclear family	Rural	No	Yes	No	Yes	No	Yes	Yes	No	No	No	3.5	There is no specific reason	Sometimes	Very Little	Sometimes	Sometimes	Very Little	Often	Often	Often	Often	Often	Often	Never	Sometimes	Sometimes	Often	Often	Sometimes	Sometimes	Sometimes	Sometimes	Often	Often	Often	Never	Often	Often
23	Male	Science	25,000-50,000 BDT	Bachelor	4	Nuclear family	Rural	No	No	No	No	No	Yes	No	No	No	No	3.5	Maintain social networks	Sometimes	Never	Never	Sometimes	Very Little	Never	Often	Sometimes	Never	Never	Often	Sometimes	Never	Never	Sometimes	Very Little	Very Little	Never	Never	Never	Sometimes	Often	Often	Never	Sometimes	Never
22	Male	Science	25,000-50,000 BDT	Bachelor	5	Nuclear family	Urban	No	No	No	No	No	Yes	No	No	No	No	10	education	Often	Very Little	Very Little	Often	Often	Sometimes	Sometimes	Never	Sometimes	Sometimes	Sometimes	Often	Sometimes	Sometimes	Never	Sometimes	Never	Never	Sometimes	Sometimes	Never	Sometimes	Very Little	Very Little	Sometimes	Sometimes
23	Male	Science	25,000-50,000 BDT	Bachelor	4	Nuclear family	Urban	No	Yes	No	No	No	No	No	No	No	No	1.5	Maintaining social networks, no specific reason	Never	Never	Never	Never	Never	Very Little	Often	Never	Never	Very Little	Often	Often	Never	Never	Often	Often	Very Little	Never	Never	Never	Often	Often	Very Little	Never	Often	Often
23	Male	Science	25,000-50,000 BDT	Bachelor	4	Nuclear family	Urban	No	No	No	Yes	No	Yes	No	No	No	Yes	3	Maintaining social networks, no specific reason	Never	Never	Never	Never	Never	Never	Often	Never	Never	Never	Sometimes	Never	Very Little	Very Little	Sometimes	Very Little	Never	Never	Very Little	Never	Often	Very Little	Never	Never	Sometimes	Sometimes
23	Woman	Science	25,000-50,000 BDT	Bachelor	6	Nuclear family	Urban	No	No	Yes	Yes	No	Yes	Yes	No	Yes	No	1	There is no specific reason	Sometimes	Sometimes	Sometimes	Very Little	Never	Very Little	Often	Sometimes	Sometimes	Sometimes	Often	Very Little	Sometimes	Sometimes	Sometimes	Often	Sometimes	Very Little	Very Little	Sometimes	Often	Sometimes	Sometimes	Sometimes	Sometimes	Sometimes
23	Woman	Science	25,000-50,000 BDT	Bachelor	4	Nuclear family	Urban	No	Yes	Yes	No	Yes	Yes	Yes	No	Yes	No	3	Maintain social networks	Very Little	Never	Very Little	Often	Often	খুব Often	Sometimes	Very Little	Very Little	Sometimes	Sometimes	Often	Often	Often	Very Little	Very Little	Never	Sometimes	Sometimes	Very Little	Very Little	Never	Often	Sometimes	Often	Sometimes
24	Male	Science	25,000-50,000 BDT	Bachelor	4	Combined Family	Urban	No	No	No	Yes	No	Yes	Yes	No	No	Yes	5	Passing time, no specific reason	Sometimes	Often	Often	Often	Often	Often	Often	Often	Never	Very Little	Often	Never	Never	Never	Never	Often	Sometimes	Never	Very Little	Sometimes	Very Little	Very Little	Never	Often	Often	Sometimes
24	Male	Science	<25,000 BDT	Bachelor	2	Nuclear family	Rural	No	No	Yes	Yes	No	Yes	Yes	Yes	No	Yes	5	Escape the stress of everyday life, pass the time	Sometimes	Never	Sometimes	Often	Sometimes	Often	Sometimes	Sometimes	Very Little	Very Little	Often	Never	Never	Often	Sometimes	Often	Very Little	Very Little	Often	Sometimes	Never	Very Little	Sometimes	Often	Often	Very Little
19	Male	Science	25,000-50,000 BDT	Bachelor	4	Nuclear family	Urban	Yes	Yes	No	No	No	Yes	No	No	No	Yes	5	Business work, education, education, maintaining social networks	Never	Never	Never	Never	Never	Never	Often	Never	Never	Never	Never	Never	Never	Never	Never	Never	Never	Never	Very Little	Never	Very Little	Never	Very Little	Never	Very Little	Never
28	Male	Science	>50,000 BDT	Bachelor	6	Nuclear family	Rural	Yes	Yes	Yes	Yes	Yes	Yes	Yes	No	No	No	4	passing time	Sometimes	Sometimes	Often	Sometimes	Very Little	Often	Sometimes	Often	Often	Often	Sometimes	Sometimes	Often	Sometimes	Never	Sometimes	Sometimes	Sometimes	Very Little	Sometimes	Very Little	Very Little	Sometimes	Sometimes	Very Little	Very Little
26	Woman	Social science	25,000-50,000 BDT	Bachelor	5	Nuclear family	Urban	No	No	No	Yes	Yes	Yes	Yes	No	No	Yes	2	passing time	Never	Sometimes	Never	Very Little	Never	Very Little	Very Little	Very Little	Never	Sometimes	Very Little	Sometimes	Very Little	Very Little	Very Little	Often	Sometimes	Sometimes	Often	Sometimes	Very Little	Often	Sometimes	Sometimes	Sometimes	Sometimes
25	Male	Arts	>50,000 BDT	Bachelor	8	Combined Family	Rural	No	No	No	No	No	No	No	No	No	Yes	5	There is no specific reason	Sometimes	Sometimes	Sometimes	Sometimes	Sometimes	Sometimes	Sometimes	Sometimes	Sometimes	Sometimes	Sometimes	Sometimes	Sometimes	Sometimes	Sometimes	Sometimes	Sometimes	Sometimes	Sometimes	Sometimes	Sometimes	Sometimes	Sometimes	Sometimes	Sometimes	Sometimes
21	Woman	Science	25,000-50,000 BDT	Bachelor	5	Nuclear family	Rural	No	No	Yes	Yes	Yes	No	Yes	No	No	No	6	Passing time, no specific reason	Very Little	Very Little	Very Little	Sometimes	Never	Often	Often	Never	Sometimes	Often	Very Little	Often	Very Little	Sometimes	Never	Often	Often	Very Little	Sometimes	Sometimes	Sometimes	Sometimes	Often	Often	Often	Very Little
20	Male	Business education	>50,000 BDT	Bachelor	7	Nuclear family	Urban	No	Yes	Yes	No	Yes	Yes	Yes	No	Yes	Yes	1	Education, maintaining social networks	Never	Never	Never	Never	Very Little	Very Little	Very Little	Often	Never	Often	Sometimes	Very Little	Very Little	Very Little	Never	Sometimes	Sometimes	Very Little	Often	Often	Very Little	Sometimes	Sometimes	Sometimes	Sometimes	Sometimes
21	Male	Social science	<25,000 BDT	Bachelor	6	Combined Family	Rural	Yes	No	Yes	No	No	Yes	Yes	No	No	Yes	5	There is no specific reason	Often	Very Little	Sometimes	Very Little	Sometimes	খুব Often	Very Little	Sometimes	Very Little	Sometimes	Often	Sometimes	Sometimes	Sometimes	Never	Very Little	Sometimes	Sometimes	Sometimes	Very Little	Very Little	Very Little	Sometimes	Very Little	Very Little	Very Little
21	Male	Social science	25,000-50,000 BDT	Bachelor	4	Nuclear family	Rural	Yes	No	Yes	Yes	Yes	Yes	No	No	Yes	Yes	10	There is no specific reason	Sometimes	Very Little	Often	Often	Very Little	খুব Often	Often	Sometimes	Often	Often	Sometimes	Sometimes	Very Little	Very Little	Sometimes	Sometimes	Sometimes	Often	Often	Very Little	Very Little	Very Little	Sometimes	Often	Sometimes	Sometimes
20	Woman	Humanitarian studies	<25,000 BDT	Bachelor	5	Nuclear family	Urban	No	Yes	Yes	No	Yes	Yes	Yes	No	No	No	12	Business work, education, relief from the stress of daily life, passing time	Sometimes	Very Little	Often	খুব Often	খুব Often	খুব Often	Very Little	Sometimes	Often	Often	Very Little	Very Little	Often	Often	Sometimes	Sometimes	Sometimes	Sometimes	Often	Often	Very Little	Very Little	Often	Often	Very Little	Very Little
24	Male	Social science	<25,000 BDT	Bachelor	4	Nuclear family	Rural	Yes	Yes	Yes	No	No	Yes	Yes	No	No	Yes	6	There is no specific reason	Sometimes	Never	Sometimes	Very Little	Very Little	খুব Often	Often	Sometimes	Very Little	Never	Often	Sometimes	Sometimes	Very Little	Never	Often	Never	Never	Very Little	Never	Sometimes	Sometimes	Never	Often	Sometimes	Very Little
21	Woman	Social science	<25,000 BDT	Married	2	Nuclear family	Urban	Yes	No	Yes	Yes	Yes	Yes	Yes	No	No	No	10	passing time	Very Little	Very Little	Sometimes	Often	Never	Sometimes	Very Little	Never	Sometimes	Very Little	Often	Very Little	Never	Sometimes	Sometimes	Sometimes	Very Little	Sometimes	Sometimes	Often	Very Little	Very Little	Sometimes	Sometimes	Very Little	Very Little
21	Male	Social science	<25,000 BDT	Bachelor	5	Nuclear family	Rural	Yes	Yes	Yes	Yes	Yes	Yes	Yes	No	Yes	No	6.5	passing time	Sometimes	Often	Often	খুব Often	Never	Often	Often	Very Little	Very Little	Very Little	Often	Very Little	Very Little	Never	Never	Sometimes	Very Little	Very Little	Often	Sometimes	Very Little	Very Little	Often	Often	Very Little	Very Little
23	Male	Science	25,000-50,000 BDT	Bachelor	7	Combined Family	Rural	No	Yes	Yes	No	Yes	Yes	No	No	No	No	3	Education, maintaining social networks	Sometimes	Sometimes	Very Little	Often	Very Little	Sometimes	Very Little	Very Little	Very Little	Sometimes	Often	Very Little	Very Little	Often	Very Little	Very Little	Never	Very Little	Often	Sometimes	Very Little	Very Little	Very Little	Very Little	Very Little	Very Little
23	Male	Social science	<25,000 BDT	Bachelor	6	Combined Family	Urban	Yes	Yes	No	Yes	Yes	Yes	Yes	No	No	No	7.5	Education, maintaining a social network, relieving the stress of everyday life, passing time, no specific reason	Never	Very Little	Sometimes	খুব Often	Never	Sometimes	Very Little	Very Little	Never	Sometimes	Sometimes	Very Little	Very Little	Sometimes	Sometimes	Sometimes	Sometimes	Very Little	Very Little	Sometimes	Often	Very Little	Never	Sometimes	Very Little	Very Little
23	Male	Social science	25,000-50,000 BDT	Bachelor	4	Nuclear family	Urban	No	Yes	No	No	No	Yes	Yes	No	No	No	4	Education, relief from the stress of everyday life, passing time	Sometimes	Very Little	Very Little	Often	Sometimes	Sometimes	Sometimes	Sometimes	Never	Very Little	Very Little	Sometimes	Very Little	Very Little	Very Little	Very Little	Sometimes	Very Little	Sometimes	Sometimes	Sometimes	Very Little	Never	Sometimes	Often	Sometimes
20	Woman	Business education	25,000-50,000 BDT	Bachelor	6	Nuclear family	Urban	No	No	Yes	Yes	No	Yes	Yes	No	No	No	3	Maintaining social networks, relieving the stress of everyday life, passing time	Very Little	Sometimes	Sometimes	Sometimes	Sometimes	Very Little	Often	Very Little	Very Little	Sometimes	Often	Often	Very Little	Very Little	Very Little	Very Little	Very Little	Sometimes	Sometimes	Sometimes	Sometimes	Sometimes	Sometimes	Sometimes	Sometimes	Very Little
20	Male	Business education	<25,000 BDT	Bachelor	5	Nuclear family	Urban	No	No	Yes	Yes	No	No	Yes	Yes	No	No	10	Education, passage of time	Never	Very Little	Sometimes	Never	Sometimes	খুব Often	Sometimes	Sometimes	Sometimes	Sometimes	Often	Often	Often	Sometimes	Sometimes	Often	Often	Sometimes	Sometimes	Often	Very Little	Very Little	Very Little	Very Little	Sometimes	Very Little
24	Male	Social science	25,000-50,000 BDT	Bachelor	4	Nuclear family	Rural	No	No	Yes	No	Yes	Yes	Yes	No	No	No	5	Maintaining social networks, passing time	Sometimes	Often	Never	Often	Never	Often	Sometimes	Sometimes	Sometimes	Sometimes	Sometimes	Sometimes	Sometimes	Sometimes	Sometimes	Sometimes	Sometimes	Sometimes	Sometimes	Sometimes	Often	Sometimes	Often	Often	Sometimes	Sometimes
23	Male	Science	25,000-50,000 BDT	Bachelor	7	Combined Family	Rural	No	No	No	No	No	Yes	Yes	No	No	No	4	Maintain social networks	Very Little	Very Little	Very Little	Sometimes	Sometimes	Very Little	Sometimes	Very Little	Sometimes	Very Little	Sometimes	Very Little	Never	Very Little	Never	Sometimes	Very Little	Very Little	Sometimes	Very Little	Very Little	Very Little	Often	Sometimes	Often	Sometimes
23	Woman	Social science	25,000-50,000 BDT	Bachelor	5	Nuclear family	Urban	No	No	Yes	Yes	Yes	Yes	Yes	No	Yes	No	16	There is no specific reason	Sometimes	Never	Sometimes	Often	Never	Often	Very Little	Often	Often	Never	Very Little	Very Little	Sometimes	Often	Never	Very Little	Often	Often	Sometimes	Often	Very Little	Sometimes	Very Little	Often	Often	Sometimes
21	Woman	Business education	<25,000 BDT	Bachelor	3	Nuclear family	Urban	No	No	No	Yes	No	Yes	Yes	No	No	Yes	4.5	passing time	Sometimes	Very Little	Very Little	Sometimes	Very Little	Often	Sometimes	Sometimes	Very Little	Sometimes	Never	Very Little	Very Little	Very Little	Never	Sometimes	Very Little	Sometimes	Never	Sometimes	Very Little	Never	Often	Often	Often	Sometimes
24	Male	Science	<25,000 BDT	Bachelor	6	Nuclear family	Rural	No	Yes	No	No	Yes	No	Yes	No	No	No	5	Relief from the stress of everyday life, passing time, no specific reason	Often	Sometimes	খুব Often	খুব Often	Sometimes	খুব Often	Often	Sometimes	Often	Often	Often	Sometimes	Sometimes	Sometimes	Sometimes	Sometimes	Sometimes	Very Little	Sometimes	Sometimes	Very Little	Very Little	Very Little	Sometimes	Sometimes	Very Little
21	Male	Social science	<25,000 BDT	Bachelor	4	Nuclear family	Rural	No	No	Yes	No	No	Yes	Yes	No	No	No	3.5	Maintain social networks	Very Little	Very Little	Very Little	Sometimes	Never	Never	Often	Sometimes	Often	Very Little	Often	Sometimes	Never	Never	Very Little	Often	Very Little	Very Little	Never	Never	Sometimes	Sometimes	Sometimes	Very Little	Very Little	Never
25	Male	Business education	>50,000 BDT	Bachelor	5	Nuclear family	Urban	No	Yes	No	No	No	No	No	Yes	No	No	4.5	Business work, maintaining social networks, passing time	Very Little	Very Little	Never	Sometimes	Never	Very Little	Often	Never	Sometimes	Never	Often	Often	Very Little	Very Little	Often	Very Little	Sometimes	Very Little	Very Little	Never	Often	Often	Very Little	Very Little	Often	Sometimes
22	Male	Humanitarian studies	<25,000 BDT	Bachelor	4	Nuclear family	Rural	No	No	No	No	No	No	No	No	No	Yes	3.5	passing time	Never	Never	Never	Sometimes	Never	Never	Sometimes	Sometimes	Never	Sometimes	Often	Often	Never	Never	Sometimes	Often	Very Little	Very Little	Very Little	Never	Often	Sometimes	Never	Never	Sometimes	Sometimes
24	Male	Arts	25,000-50,000 BDT	Bachelor	4	Nuclear family	Rural	No	No	No	No	No	No	Yes	No	No	No	4.5	education	Never	Never	Never	Never	Never	Never	Very Little	Very Little	Sometimes	Often	Sometimes	Very Little	Sometimes	Sometimes	Never	Sometimes	Often	Often	Often	Often	Never	Sometimes	Often	Often	Sometimes	Sometimes
23	Woman	Social science	>50,000 BDT	Bachelor	5	Nuclear family	Urban	No	Yes	Yes	Yes	Yes	Yes	Yes	Yes	No	No	1	education	Never	Never	Never	Never	Never	Never	Often	Sometimes	Very Little	Often	Never	Sometimes	Very Little	Often	Often	Often	Often	Often	Often	Often	Sometimes	Very Little	Often	Often	Often	Often
23	Male	Social science	<25,000 BDT	Bachelor	4	Nuclear family	Urban	No	Yes	No	Yes	No	Yes	Yes	Yes	No	No	4	Education, passage of time, no specific reason	Very Little	Very Little	Very Little	Sometimes	Very Little	Very Little	Sometimes	Very Little	Never	Never	Very Little	Very Little	Often	Very Little	Sometimes	Sometimes	Very Little	Very Little	Sometimes	Very Little	Very Little	Sometimes	Very Little	Sometimes	Sometimes	Very Little
25	Woman	Social science	>50,000 BDT	Bachelor	4	Nuclear family	Urban	No	Yes	Yes	Yes	No	Yes	Yes	Yes	No	No	7.5	Maintaining social networks, relieving the stress of everyday life, passing time, no specific reason	Sometimes	Very Little	Very Little	Sometimes	Never	Sometimes	Sometimes	Sometimes	Sometimes	Sometimes	Often	Very Little	Sometimes	Sometimes	Never	Often	Sometimes	Sometimes	Often	Sometimes	Sometimes	Sometimes	Sometimes	Sometimes	Sometimes	Sometimes
22	Male	Science	>50,000 BDT	Bachelor	4	Nuclear family	Urban	No	Yes	Yes	Yes	Yes	Yes	Yes	No	No	No	2.5	Education, maintaining social network, release from stress of daily life	Never	Never	Sometimes	Sometimes	Never	Sometimes	Very Little	Often	Very Little	Very Little	Sometimes	Very Little	Very Little	Very Little	Never	Sometimes	Sometimes	Very Little	Very Little	Sometimes	Very Little	Very Little	Often	Sometimes	Sometimes	Sometimes
22	Male	Social science	>50,000 BDT	Bachelor	4	Nuclear family	Urban	No	No	No	Yes	No	Yes	Yes	No	No	No	2.5	Education, maintaining a social network, relieving the stress of everyday life, passing time, no specific reason	Sometimes	Never	Sometimes	Sometimes	Very Little	Sometimes	Often	Never	Very Little	Sometimes	Often	Very Little	Very Little	Very Little	Never	Very Little	Sometimes	Very Little	Very Little	Sometimes	Sometimes	Very Little	Sometimes	Very Little	Sometimes	Often
24	Woman	Social science	<25,000 BDT	Bachelor	5	Nuclear family	Urban	No	Yes	Yes	No	Yes	Yes	Yes	No	Yes	No	3.5	Relief from the stress of everyday life, passing time, no specific reason	Sometimes	Sometimes	Often	Often	Very Little	Sometimes	Sometimes	Very Little	Very Little	Often	Often	Very Little	Sometimes	Very Little	Sometimes	Often	Sometimes	Very Little	Sometimes	Very Little	Often	Often	Often	Sometimes	Sometimes	Often
22	Male	Social science	<25,000 BDT	Bachelor	5	Nuclear family	Rural	No	Yes	Yes	No	Yes	Yes	Yes	No	Yes	Yes	10	Education, passage of time	Often	Never	খুব Often	খুব Often	খুব Often	Often	Sometimes	Often	Often	Very Little	Sometimes	Sometimes	Often	Very Little	Never	Sometimes	Often	Often	Often	Sometimes	Never	Very Little	Often	Often	Sometimes	Very Little
23	Woman	Social science	25,000-50,000 BDT	Bachelor	4	Nuclear family	Urban	No	No	No	Yes	Yes	Yes	Yes	No	No	Yes	5	Education, maintaining social networks	Sometimes	Never	Very Little	Sometimes	Very Little	Very Little	Often	Sometimes	Sometimes	Sometimes	Often	Very Little	Very Little	Very Little	Sometimes	Often	Sometimes	Sometimes	Sometimes	Sometimes	Sometimes	Sometimes	Sometimes	Sometimes	Sometimes	Sometimes
24	Woman	Science	25,000-50,000 BDT	Married	5	Nuclear family	Urban	No	No	Yes	No	Yes	Yes	Yes	No	No	No	8	Maintaining social networks, relieving the stress of everyday life, passing time	Never	Never	Often	Sometimes	Sometimes	Never	Often	Often	Sometimes	Very Little	Sometimes	Sometimes	Very Little	Sometimes	Very Little	Sometimes	Sometimes	Sometimes	Very Little	Sometimes	Sometimes	Often	Very Little	Sometimes	Sometimes	Sometimes
24	Male	Science	25,000-50,000 BDT	Bachelor	4	Nuclear family	Urban	No	No	Yes	Yes	Yes	Yes	Yes	No	Yes	No	7	Education, maintaining social networks, relieving the stress of everyday life, passing time	Never	Very Little	Sometimes	Often	Very Little	খুব Often	Sometimes	Often	Sometimes	Often	Often	Sometimes	Sometimes	Sometimes	Sometimes	Sometimes	Very Little	Sometimes	Very Little	Very Little	Never	Very Little	Very Little	Very Little	Very Little	Very Little
25	Male	Business education	25,000-50,000 BDT	Married	4	Nuclear family	Urban	No	Yes	No	Yes	No	No	No	No	No	Yes	9	Passing time, no specific reason	Very Little	খুব Often	Never	খুব Often	Sometimes	খুব Often	Very Little	Very Little	Never	Very Little	Sometimes	Very Little	Very Little	Very Little	Very Little	Very Little	Very Little	Never	Sometimes	Never	Very Little	Never	Never	Very Little	Very Little	Sometimes
22	Woman	Social science	25,000-50,000 BDT	Bachelor	8	Combined Family	Urban	No	Yes	Yes	Yes	Yes	Yes	Yes	No	No	Yes	4	Business work, education, education, maintaining social networks	Very Little	Sometimes	Often	Often	খুব Often	Very Little	Often	Sometimes	Never	Often	Never	Never	Sometimes	Often	Never	Often	Often	Often	Often	Often	Never	Very Little	Often	Often	Sometimes	Often
25	Male	Business education	>50,000 BDT	Bachelor	4	Nuclear family	Urban	No	Yes	No	No	Yes	Yes	Yes	Yes	No	No	3	Education, maintaining social networks, relieving the stress of everyday life, passing time	Often	Sometimes	Sometimes	Sometimes	Sometimes	Sometimes	Sometimes	Sometimes	Often	Often	Often	Sometimes	Very Little	Sometimes	Very Little	Very Little	Sometimes	Very Little	Sometimes	Sometimes	Very Little	Very Little	Sometimes	Often	Very Little	Very Little
24	Male	Science	>50,000 BDT	Bachelor	5	Nuclear family	Urban	No	Yes	Yes	No	No	Yes	Yes	No	No	Yes	5	Release from the stress of everyday life	Never	Very Little	Sometimes	Never	Never	Very Little	Often	Never	Never	Very Little	Sometimes	Very Little	Sometimes	Never	Sometimes	Sometimes	Sometimes	Often	Very Little	Never	Often	Often	Never	Never	Often	Often
21	Male	Arts	25,000-50,000 BDT	Bachelor	5	Nuclear family	Urban	No	No	No	No	No	No	No	No	No	No	9	Education, maintaining social networks, relieving the stress of everyday life, passing time	Very Little	Never	Never	Never	Never	Never	Sometimes	Sometimes	Sometimes	Sometimes	Sometimes	Sometimes	Sometimes	Sometimes	Sometimes	Sometimes	Sometimes	Sometimes	Sometimes	Sometimes	Sometimes	Sometimes	Sometimes	Sometimes	Sometimes	Sometimes
24	Male	Social science	<25,000 BDT	Bachelor	5	Combined Family	Rural	No	No	Yes	No	Yes	Yes	Yes	No	No	Yes	2	passing time	Very Little	Very Little	Sometimes	Often	Sometimes	Often	Often	Never	Never	Never	Often	Often	Never	Very Little	Very Little	Very Little	Never	Very Little	Very Little	Very Little	Very Little	Very Little	Very Little	Very Little	Very Little	Very Little
22	Male	Science	>50,000 BDT	Bachelor	5	Nuclear family	Urban	No	Yes	No	No	No	Yes	No	No	No	No	2	education	Very Little	Sometimes	Never	Never	Never	Very Little	Sometimes	Often	Very Little	Very Little	Sometimes	Very Little	Very Little	Sometimes	Very Little	Sometimes	Often	Sometimes	Sometimes	Very Little	Sometimes	Sometimes	Often	Very Little	Sometimes	Sometimes
23	Woman	Social science	>50,000 BDT	Bachelor	4	Nuclear family	Urban	No	No	Yes	Yes	Yes	Yes	Yes	No	No	Yes	8	Maintain social networks	Sometimes	Never	Often	Very Little	Sometimes	Never	Often	Often	Often	Often	Never	Very Little	Sometimes	Sometimes	Sometimes	Never	Often	Very Little	Never	Often	Never	Very Little	Never	Often	Very Little	Very Little
23	Male	Social science	25,000-50,000 BDT	Bachelor	5	Nuclear family	Rural	No	Yes	No	Yes	Yes	Yes	Yes	No	No	Yes	2	Education, maintaining social networks, relieving the stress of everyday life, passing time	Never	Never	Sometimes	Sometimes	খুব Often	Often	Very Little	Sometimes	Never	Sometimes	Often	Very Little	Very Little	Very Little	Never	Often	Often	Sometimes	Very Little	Sometimes	Often	Often	Sometimes	Often	Often	Often
23	Male	Social science	25,000-50,000 BDT	Bachelor	5	Nuclear family	Urban	Yes	Yes	No	Yes	Yes	Yes	Yes	No	No	No	3.5	Business work, education, education, maintaining social networks	Never	Sometimes	Sometimes	Often	Very Little	Often	Very Little	Often	Often	Sometimes	Sometimes	Never	Very Little	Very Little	Never	Very Little	Often	Often	Very Little	Often	Very Little	Very Little	Often	Sometimes	Very Little	Sometimes
25	Male	Social science	>50,000 BDT	Bachelor	4	Combined Family	Urban	No	No	No	Yes	No	Yes	Yes	Yes	No	Yes	5.5	passing time	Sometimes	Very Little	Never	খুব Often	Never	Never	Sometimes	Sometimes	Never	Never	Often	Often	Never	Often	Often	Often	Very Little	Sometimes	Very Little	Never	Often	Often	Sometimes	Very Little	Often	Often
24	Woman	Social science	>50,000 BDT	Bachelor	5	Nuclear family	Urban	No	Yes	Yes	No	Yes	Yes	Yes	No	No	No	2	Education, maintaining social networks, relieving the stress of everyday life, passing time	Sometimes	Sometimes	Sometimes	Often	Never	Often	Sometimes	Very Little	Sometimes	Sometimes	Very Little	Very Little	Very Little	Sometimes	Sometimes	Very Little	Sometimes	Sometimes	Sometimes	Sometimes	Sometimes	Sometimes	Sometimes	Sometimes	Sometimes	Sometimes
23	Woman	Social science	25,000-50,000 BDT	Bachelor	3	Nuclear family	Urban	No	Yes	Yes	Yes	Yes	Yes	Yes	No	Yes	Yes	6	There is no specific reason	Never	Very Little	Very Little	Sometimes	Often	Often	Sometimes	Often	Sometimes	Often	Sometimes	Sometimes	Sometimes	Sometimes	Never	Often	Sometimes	Often	Sometimes	Often	Very Little	Very Little	Often	Sometimes	Very Little	Very Little
21	Male	Arts	25,000-50,000 BDT	Bachelor	8	Combined Family	Urban	No	Yes	No	Yes	Yes	Yes	No	No	No	No	7.5	Education, maintaining social networks	Sometimes	Never	Never	Sometimes	Very Little	Never	Often	Sometimes	Never	Sometimes	Often	Often	Never	Very Little	Very Little	Sometimes	Very Little	Sometimes	Very Little	Never	Often	Often	Very Little	Sometimes	Often	Often
21	Male	Social science	<25,000 BDT	Bachelor	8	Combined Family	Rural	No	Yes	Yes	Yes	No	Yes	No	No	No	No	2	Maintaining social networks, relieving the stress of everyday life, passing time	Very Little	Very Little	Very Little	Sometimes	Very Little	Very Little	Often	Very Little	Very Little	Very Little	Sometimes	Often	Never	Very Little	Sometimes	Sometimes	Very Little	Very Little	Never	Never	Very Little	Very Little	Very Little	Never	Often	Sometimes
22	Male	Business education	25,000-50,000 BDT	Bachelor	4	Nuclear family	Urban	No	No	Yes	Yes	Yes	Yes	Yes	No	Yes	No	12	There is no specific reason	Never	Sometimes	Sometimes	Sometimes	Often	Often	Very Little	Often	Often	Never	Never	Never	Never	Very Little	Never	Never	Often	Often	Often	Often	Very Little	Never	Often	Often	Never	Never
24	Male	Social science	25,000-50,000 BDT	Bachelor	4	Nuclear family	Urban	No	No	No	No	No	Yes	No	Yes	No	Yes	1	Business work, education, education, maintaining social network	Never	Never	Never	Never	Never	Never	Often	Very Little	Very Little	Very Little	Sometimes	Sometimes	Sometimes	Sometimes	Sometimes	Often	Sometimes	Very Little	Very Little	Very Little	Sometimes	Sometimes	Sometimes	Sometimes	Often	Often
24	Male	Business education	25,000-50,000 BDT	Bachelor	2	Nuclear family	Urban	No	No	No	Yes	No	Yes	Yes	No	No	Yes	3.5	Maintaining social networks, relieving the stress of everyday life, passing time	Never	Never	Never	Sometimes	Sometimes	Very Little	Often	Sometimes	Never	Sometimes	Often	Often	Never	Never	Very Little	Often	Sometimes	Very Little	Never	Never	Sometimes	Often	Sometimes	Very Little	Often	Often
23	Male	Social science	25,000-50,000 BDT	Bachelor	4	Nuclear family	Urban	No	Yes	Yes	Yes	Yes	Yes	Yes	No	Yes	No	4.5	Maintaining social networks, relieving the stress of everyday life, passing time	Very Little	Never	Sometimes	Sometimes	Never	Sometimes	Sometimes	Very Little	Sometimes	Sometimes	Very Little	Very Little	Sometimes	Sometimes	Very Little	Very Little	Sometimes	Often	Sometimes	Sometimes	Very Little	Very Little	Very Little	Very Little	Sometimes	Very Little
21	Male	Business education	25,000-50,000 BDT	Bachelor	4	Nuclear family	Urban	No	No	No	No	Yes	Yes	Yes	No	No	Yes	2.5	Maintaining social networks, passing time	Never	Never	Sometimes	Sometimes	Very Little	Very Little	Sometimes	Often	Very Little	Often	Sometimes	Very Little	Very Little	Very Little	Often	Very Little	Sometimes	Sometimes	Sometimes	Sometimes	Sometimes	Sometimes	Sometimes	Often	Sometimes	Very Little
23	Male	Social science	25,000-50,000 BDT	Bachelor	3	Nuclear family	Urban	No	No	Yes	Yes	Yes	Yes	No	No	Yes	Yes	4	Maintaining social networks, relieving the stress of everyday life, passing time	Often	Often	Often	Often	Sometimes	Sometimes	Sometimes	Sometimes	Sometimes	Sometimes	Very Little	Never	Sometimes	Sometimes	Sometimes	Sometimes	Often	Very Little	Very Little	Often	Sometimes	Very Little	Often	Often	Sometimes	Sometimes
27	Male	Social science	25,000-50,000 BDT	Bachelor	5	Combined Family	Urban	No	No	No	Yes	Yes	Yes	Yes	No	No	Yes	2	Maintain social networks	Never	Never	Never	Sometimes	Never	Sometimes	Often	Sometimes	Never	Never	Sometimes	Often	Sometimes	Sometimes	Sometimes	Sometimes	Never	Never	Never	Never	Often	Often	Often	Never	Often	Often
24	Woman	Social science	<25,000 BDT	Bachelor	5	Nuclear family	Urban	No	No	Yes	Yes	Yes	Yes	Yes	No	Yes	No	10	Business work, education, education, maintaining social networks	Sometimes	Often	খুব Often	Sometimes	Very Little	Very Little	Never	Often	Often	Never	Never	Very Little	Never	Very Little	Sometimes	Very Little	Often	Often	Often	Often	Never	Very Little	Often	Often	Sometimes	Never
22	Male	Social science	25,000-50,000 BDT	Bachelor	5	Nuclear family	Urban	No	No	No	No	No	Yes	No	No	No	Yes	2	Education, maintaining social networks, passing time	Never	Very Little	Very Little	Sometimes	Very Little	Very Little	Very Little	Sometimes	Sometimes	Sometimes	Very Little	Very Little	Very Little	Very Little	Very Little	Very Little	Very Little	Very Little	Very Little	Very Little	Very Little	Very Little	Very Little	Very Little	Very Little	Very Little
24	Male	Social science	<25,000 BDT	Bachelor	5	Nuclear family	Urban	No	Yes	Yes	No	Yes	Yes	Yes	No	No	No	12	passing time	Very Little	Very Little	Never	Sometimes	Never	Very Little	Sometimes	Very Little	Never	Very Little	Sometimes	Very Little	Often	Sometimes	Sometimes	Sometimes	Often	Sometimes	Often	Sometimes	Very Little	Very Little	Sometimes	Very Little	Very Little	Very Little
24	Woman	Social science	25,000-50,000 BDT	Bachelor	4	Nuclear family	Urban	No	Yes	No	No	No	Yes	Yes	No	No	Yes	9	Education, maintaining social networks, passing time	Sometimes	Very Little	Sometimes	Often	Very Little	Sometimes	Very Little	Sometimes	Sometimes	Sometimes	Often	Never	Sometimes	Sometimes	Never	Often	Very Little	Sometimes	Often	Often	Very Little	Often	Sometimes	Sometimes	Often	Sometimes
23	Male	Business education	25,000-50,000 BDT	Married	4	Nuclear family	Urban	No	No	No	No	No	Yes	No	No	No	Yes	3	Business work, education, education, maintaining social networks, no specific reason	Sometimes	Very Little	Never	Often	Sometimes	Often	Often	Never	Never	Sometimes	Often	Sometimes	Very Little	Never	Sometimes	Very Little	Very Little	Sometimes	Never	Never	Sometimes	Sometimes	Sometimes	Sometimes	Sometimes	Sometimes
21	Woman	Social science	>50,000 BDT	Bachelor	4	Nuclear family	Urban	No	No	Yes	No	Yes	Yes	No	No	No	No	2	Passing time, no specific reason	Very Little	Sometimes	Never	Sometimes	Never	খুব Often	Very Little	Sometimes	Sometimes	Sometimes	Sometimes	Sometimes	Very Little	Very Little	Sometimes	Often	Never	Sometimes	Very Little	Very Little	Often	Often	Sometimes	Very Little	Sometimes	Sometimes
25	Male	Business education	<25,000 BDT	Bachelor	3	Nuclear family	Urban	No	Yes	No	Yes	Yes	Yes	Yes	Yes	No	No	4.5	Maintaining social networks, relieving the stress of everyday life, passing time	Never	Very Little	Sometimes	Often	Very Little	Often	Often	Often	Sometimes	Sometimes	Often	Very Little	Sometimes	Very Little	Very Little	Often	Often	Often	Often	Often	Never	Often	Very Little	Often	Very Little	Very Little
22	Woman	Social science	25,000-50,000 BDT	Bachelor	5	Nuclear family	Urban	No	No	Yes	No	No	Yes	No	No	No	Yes	15	Education, maintaining social networks, relieving the stress of everyday life, passing time	Never	Sometimes	Often	Sometimes	খুব Often	খুব Often	Sometimes	Very Little	Never	Never	Sometimes	Never	Never	Sometimes	Often	Never	Never	Never	Often	Never	Never	Very Little	Never	Sometimes	Sometimes	Often
22	Male	Business education	>50,000 BDT	Bachelor	4	Nuclear family	Urban	No	Yes	No	No	No	Yes	No	Yes	No	No	4	Maintaining social networks, passing time	Never	Sometimes	Very Little	Never	Never	Never	Sometimes	Very Little	Very Little	Very Little	Often	Sometimes	Very Little	Very Little	Sometimes	Often	Never	Very Little	Very Little	Sometimes	Often	Never	Never	Very Little	Often	Often
24	Male	Science	>50,000 BDT	Bachelor	5	Nuclear family	Urban	No	Yes	Yes	No	Yes	Yes	Yes	Yes	No	No	4	Maintaining social networks, passing time	Very Little	Never	Never	Often	Sometimes	Sometimes	Often	Sometimes	Sometimes	Sometimes	Often	Sometimes	Sometimes	Sometimes	Often	Often	Very Little	Very Little	Often	Very Little	Sometimes	Sometimes	Sometimes	Very Little	Sometimes	Sometimes
25	Male	Social science	>50,000 BDT	Bachelor	4	Nuclear family	Urban	No	Yes	Yes	Yes	No	Yes	Yes	No	No	Yes	3	Maintaining social networks, passing time, no specific reason	Sometimes	Sometimes	Very Little	Often	Very Little	Often	Sometimes	Very Little	Never	Very Little	Often	Often	Sometimes	Sometimes	Often	Often	Very Little	Never	Sometimes	Sometimes	Often	Often	Very Little	Sometimes	Often	Often
25	Male	Business education	25,000-50,000 BDT	Bachelor	4	Nuclear family	Urban	Yes	Yes	No	Yes	Yes	Yes	Yes	Yes	No	No	5	Education, maintaining social networks, passing time, no specific reason	Often	Very Little	Sometimes	Often	Sometimes	Often	Often	Sometimes	Very Little	Sometimes	Often	Sometimes	Never	Very Little	Sometimes	Often	Very Little	Very Little	Sometimes	Very Little	Sometimes	Sometimes	Sometimes	Sometimes	Sometimes	Often
24	Woman	Science	25,000-50,000 BDT	Bachelor	4	Nuclear family	Urban	No	No	Yes	No	No	Yes	Yes	No	No	Yes	5	Education, maintaining social networks, passing time	Never	Sometimes	Never	Never	Never	Very Little	Often	Sometimes	Very Little	Never	Sometimes	Never	Sometimes	Very Little	Sometimes	Often	Very Little	Sometimes	Often	Often	Very Little	Very Little	Sometimes	Sometimes	Sometimes	Sometimes
27	Male	Business education	25,000-50,000 BDT	Bachelor	5	Nuclear family	Urban	Yes	No	Yes	No	No	Yes	Yes	No	No	Yes	9	Education, maintaining social networks	Often	Very Little	Very Little	Very Little	Sometimes	Sometimes	Very Little	Sometimes	Very Little	Sometimes	Sometimes	Very Little	Very Little	Very Little	Very Little	Never	Very Little	Very Little	Very Little	Very Little	Very Little	Sometimes	Very Little	Very Little	Sometimes	Sometimes
30	Woman	Arts	>50,000 BDT	Married	6	Nuclear family	Urban	Yes	Yes	Yes	No	No	Yes	Yes	No	No	No	6	Business work, education, education, maintaining social networks	Sometimes	Often	Very Little	Often	Sometimes	Very Little	Very Little	Very Little	Very Little	Very Little	Sometimes	Very Little	Very Little	Often	Sometimes	Very Little	Very Little	Very Little	Very Little	Sometimes	Never	Very Little	Very Little	Sometimes	Very Little	Very Little
22	Woman	Social science	>50,000 BDT	Bachelor	5	Nuclear family	Urban	No	No	Yes	Yes	Yes	Yes	No	Yes	No	No	10	There is no specific reason	Never	Very Little	Very Little	Never	Very Little	Very Little	Never	Sometimes	Very Little	Often	Often	Very Little	Very Little	Often	Never	Sometimes	Sometimes	Very Little	Very Little	Often	Never	Very Little	Sometimes	Often	Very Little	Very Little
23	Woman	Humanitarian studies	>50,000 BDT	Married	7	Combined Family	Urban	Yes	Yes	No	No	No	No	No	Yes	No	Yes	2	There is no specific reason	খুব Often	খুব Often	খুব Often	খুব Often	খুব Often	খুব Often	Often	Often	Often	Often	Often	Often	Often	Often	Often	Often	Often	Often	Often	Often	Often	Often	Often	Often	Often	Often
26	Male	Humanitarian studies	25,000-50,000 BDT	Married	3	Nuclear family	Urban	No	No	No	No	No	Yes	Yes	Yes	Yes	Yes	12	Business work, education, education	Often	Often	Often	Often	Often	Often	Sometimes	Sometimes	Sometimes	Sometimes	Sometimes	Sometimes	Sometimes	Sometimes	Sometimes	Sometimes	Sometimes	Sometimes	Sometimes	Sometimes	Sometimes	Sometimes	Sometimes	Sometimes	Sometimes	Sometimes
30	Male	Business education	25,000-50,000 BDT	Married	5	Nuclear family	Urban	No	No	Yes	No	No	Yes	No	No	No	No	5	There is no specific reason	Sometimes	Sometimes	Never	Sometimes	খুব Often	Sometimes	Very Little	Very Little	Sometimes	Never	Very Little	Very Little	Sometimes	Sometimes	Sometimes	Very Little	Very Little	Very Little	Very Little	Very Little	Very Little	Sometimes	Very Little	Very Little	Very Little	Sometimes
34	Woman	Humanitarian studies	25,000-50,000 BDT	Married	7	Nuclear family	Urban	Yes	Yes	Yes	No	No	Yes	Yes	No	No	Yes	5	There is no specific reason	Sometimes	Very Little	Very Little	Often	Sometimes	Sometimes	Sometimes	Never	Sometimes	Sometimes	Sometimes	Very Little	Very Little	Sometimes	Very Little	Very Little	Sometimes	Sometimes	Very Little	Sometimes	Very Little	Sometimes	Very Little	Very Little	Sometimes	Sometimes
32	Male	Science	>50,000 BDT	Married	9	Combined Family	Urban	Yes	Yes	Yes	No	No	Yes	Yes	No	No	Yes	4	Education, maintaining social networks, relieving the stress of everyday life, passing time	Sometimes	Very Little	Sometimes	Very Little	Sometimes	Sometimes	Sometimes	Very Little	Very Little	Sometimes	Sometimes	Very Little	Sometimes	Very Little	Sometimes	Sometimes	Very Little	Sometimes	Very Little	Very Little	Sometimes	Very Little	Sometimes	Very Little	Sometimes	Very Little
24	Male	Arts	>50,000 BDT	Bachelor	10	Combined Family	Urban	No	No	Yes	No	No	No	Yes	No	No	Yes	4	Education, maintaining social networks, passing time	Sometimes	Sometimes	Sometimes	Very Little	Very Little	Very Little	Very Little	Very Little	Very Little	Very Little	Very Little	Very Little	Sometimes	Sometimes	Very Little	Very Little	Never	Very Little	Often	Very Little	Very Little	Often	Often	Often	Often	Very Little
30	Male	Social science	<25,000 BDT	Married	9	Combined Family	Urban	Yes	Yes	Yes	Yes	No	Yes	Yes	No	No	Yes	5	There is no specific reason	Sometimes	Often	Very Little	Very Little	Sometimes	Very Little	Sometimes	Sometimes	Sometimes	Sometimes	Sometimes	Often	Very Little	Sometimes	Sometimes	Sometimes	Very Little	Very Little	Very Little	Sometimes	Sometimes	Very Little	Very Little	Very Little	Very Little	Very Little
30	Male	Science	25,000-50,000 BDT	Married	5	Nuclear family	Urban	No	No	Yes	Yes	No	Yes	No	No	No	No	7	Business work, education, maintaining social network	Very Little	Very Little	Very Little	Very Little	Very Little	Very Little	Sometimes	Sometimes	Very Little	Sometimes	Sometimes	Very Little	Very Little	Very Little	Sometimes	Sometimes	Very Little	Never	Very Little	Never	Sometimes	Sometimes	Often	Sometimes	Often	Never
34	Woman	Arts	>50,000 BDT	Married	9	Combined Family	Rural	No	No	Yes	Yes	No	Yes	Yes	Yes	No	Yes	3	Education, relief from the stress of everyday life, passing time	Sometimes	Sometimes	Sometimes	Never	Very Little	Very Little	Very Little	Sometimes	Sometimes	Very Little	Very Little	Very Little	Very Little	Very Little	Very Little	Very Little	Very Little	Very Little	Sometimes	Sometimes	Very Little	Very Little	Sometimes	Never	Never	Very Little
32	Woman	Arts	>50,000 BDT	Bachelor	8	Combined Family	Rural	No	No	No	Yes	Yes	Yes	Yes	No	Yes	No	6	passing time	Sometimes	Very Little	Never	Sometimes	Sometimes	Never	Very Little	Very Little	Sometimes	Sometimes	Very Little	Never	Never	Very Little	Never	Very Little	Sometimes	Very Little	Very Little	Never	Very Little	Never	Never	Sometimes	Very Little	Never
24	Male	Science	>50,000 BDT	Bachelor	5	Nuclear family	Urban	No	Yes	Yes	No	Yes	Yes	Yes	Yes	No	No	4	Maintaining social networks, passing time	Very Little	Never	Never	Often	Sometimes	Sometimes	Often	Sometimes	Sometimes	Sometimes	Often	Sometimes	Sometimes	Sometimes	Often	Often	Very Little	Very Little	Often	Very Little	Sometimes	Sometimes	Sometimes	Very Little	Sometimes	Sometimes
30	Woman	Business education	>50,000 BDT	Married	8	Combined Family	Rural	No	Yes	Yes	Yes	Yes	Yes	Yes	No	No	Yes	7	There is no specific reason	Sometimes	Very Little	Sometimes	Often	Sometimes	Very Little	Very Little	Very Little	Never	Never	Never	Very Little	Sometimes	Very Little	Sometimes	Sometimes	Never	Never	Very Little	Sometimes	Very Little	Very Little	Very Little	Never	Sometimes	Very Little
30	Male	Business education	>50,000 BDT	Married	10	Combined Family	Urban	Yes	Yes	Yes	Yes	No	Yes	Yes	No	No	Yes	8	Business work, education, education, maintaining social networks	Sometimes	Very Little	Very Little	Never	Often	Very Little	Never	Sometimes	Very Little	Never	Sometimes	Very Little	Often	Sometimes	Never	Very Little	Very Little	Very Little	Very Little	Never	Never	Sometimes	Very Little	Never	Sometimes	Sometimes
20	Woman	Science	>50,000 BDT	Bachelor	8	Combined Family	Urban	Yes	Yes	Yes	Yes	Yes	Yes	Yes	No	No	Yes	5	Education, maintaining social networks, relieving the stress of everyday life, passing time	Very Little	Often	Often	Very Little	Very Little	Never	Sometimes	Very Little	Sometimes	Often	Very Little	Never	Never	Often	Often	Often	Never	Very Little	Never	Never	Very Little	Very Little	Never	Never	Never	Never
25	Woman	Science	>50,000 BDT	Bachelor	6	Nuclear family	Urban	Yes	Yes	Yes	Yes	Yes	Yes	Yes	No	No	No	4	Education, maintaining social networks, passing time	Never	Very Little	খুব Often	Sometimes	Often	Very Little	Never	Very Little	Sometimes	Sometimes	Never	Very Little	Often	Often	Very Little	Never	Never	Never	Often	Sometimes	Very Little	Never	Never	Never	Never	Very Little
21	Woman	Business education	>50,000 BDT	Married	4	Nuclear family	Urban	Yes	Yes	Yes	Yes	Yes	Yes	Yes	No	No	Yes	5	Education, maintaining social networks, relieving the stress of everyday life, passing time	Very Little	Very Little	Never	Never	Sometimes	Sometimes	Very Little	Never	Never	Never	Sometimes	Sometimes	Never	Never	Sometimes	Sometimes	Sometimes	Never	Never	Never	Very Little	Very Little	Never	Sometimes	Often	Often
23	Male	Science	>50,000 BDT	Bachelor	6	Combined Family	Rural	Yes	Yes	Yes	Yes	Yes	Yes	Yes	No	No	No	4	Education, maintaining social network, release from stress of daily life	Very Little	Never	Never	Never	Sometimes	Sometimes	Often	Very Little	Never	Often	Very Little	Never	Often	Sometimes	Often	Often	Sometimes	Never	Often	Never	Sometimes	Sometimes	Often	Never	Very Little	Never
24	Woman	Arts	>50,000 BDT	Bachelor	5	Nuclear family	Rural	No	No	Yes	No	No	No	No	Yes	No	No	3	Escape the stress of everyday life, pass the time	Very Little	Very Little	Very Little	Very Little	Often	Very Little	Sometimes	Sometimes	Often	Often	Never	Never	Never	Sometimes	Sometimes	Sometimes	Very Little	Never	Never	Never	Often	Often	Often	Never	Never	Very Little
32	Male	Arts	>50,000 BDT	Bachelor	4	Nuclear family	Urban	Yes	Yes	Yes	Yes	Yes	Yes	Yes	Yes	Yes	Yes	7	Business work, education, education, maintaining social networks	Very Little	Never	Very Little	Never	Often	Sometimes	Very Little	Never	Sometimes	Sometimes	Very Little	Never	Very Little	Never	Never	Sometimes	Sometimes	Sometimes	Very Little	Very Little	Never	Sometimes	Sometimes	Sometimes	Very Little	Very Little
26	Woman	Humanitarian studies	>50,000 BDT	Bachelor	4	Nuclear family	Urban	Yes	Yes	Yes	Yes	Yes	Yes	Yes	No	No	Yes	6	Business work, education, education, maintaining social networks	Very Little	Very Little	Sometimes	Often	Often	Sometimes	Sometimes	Often	Often	Often	Often	Sometimes	Often	Sometimes	Sometimes	Often	Often	Often	Sometimes	Sometimes	Sometimes	Sometimes	Sometimes	Very Little	Sometimes	Sometimes
30	Woman	Business education	>50,000 BDT	Bachelor	5	Nuclear family	Urban	Yes	Yes	Yes	Yes	Yes	Yes	Yes	Yes	Yes	Yes	4	Education, maintaining social networks, passing time	Very Little	Very Little	Never	খুব Often	Often	Sometimes	Sometimes	Sometimes	Often	Sometimes	Often	Very Little	Sometimes	Sometimes	Often	Often	Often	Sometimes	Sometimes	Very Little	Very Little	Very Little	Very Little	Very Little	Sometimes	Never
23	Male	Humanitarian studies	>50,000 BDT	Married	12	Combined Family	Rural	No	No	No	No	No	No	No	No	No	No	5	Education, maintaining social networks, passing time	Never	Very Little	Never	খুব Often	খুব Often	খুব Often	Very Little	Very Little	Sometimes	Sometimes	Very Little	Often	Often	Often	Never	Sometimes	Never	Often	Often	Never	Very Little	Very Little	Very Little	Never	Often	Sometimes
31	Woman	Humanitarian studies	<25,000 BDT	Married	4	Nuclear family	Urban	No	No	Yes	Yes	No	Yes	Yes	No	No	No	3	Education, maintaining social network, release from stress of daily life	Very Little	Very Little	Often	খুব Often	Often	Never	Never	Never	Often	Often	Often	Never	Never	Sometimes	Very Little	Never	Often	Often	Sometimes	Never	Never	Very Little	Sometimes	Sometimes	Very Little	Very Little
32	Male	Humanitarian studies	>50,000 BDT	Married	8	Combined Family	Urban	No	Yes	Yes	Yes	No	Yes	Yes	No	No	Yes	5	Business work, education, maintaining social network	Sometimes	খুব Often	খুব Often	খুব Often	খুব Often	খুব Often	Often	Often	Very Little	Very Little	Sometimes	Very Little	Sometimes	Sometimes	Sometimes	Very Little	Very Little	Very Little	Very Little	Very Little	Never	Very Little	Very Little	Very Little	Sometimes	Sometimes
21	Woman	Arts	>50,000 BDT	Bachelor	6	Nuclear family	Urban	No	Yes	Yes	Yes	Yes	Yes	Yes	No	No	Yes	5	Education, maintaining social networks	Sometimes	Sometimes	Very Little	Never	Very Little	Sometimes	Never	Never	Very Little	Sometimes	Sometimes	Often	Never	Never	Sometimes	Sometimes	Sometimes	Sometimes	Sometimes	Often	Very Little	Very Little	Very Little	Never	Very Little	Never
34	Male	Arts	25,000-50,000 BDT	Married	8	Combined Family	Rural	No	No	No	Yes	No	Yes	Yes	No	No	Yes	6	Business work, education	Sometimes	Very Little	Never	Never	খুব Often	খুব Often	Often	Sometimes	Often	Often	Often	Sometimes	Often	Often	Very Little	Very Little	Very Little	Sometimes	Very Little	Never	Very Little	Sometimes	Sometimes	Sometimes	Never	Never
23	Male	Humanitarian studies	25,000-50,000 BDT	Married	7	Nuclear family	Rural	No	No	Yes	Yes	Yes	Yes	Yes	No	No	Yes	7	Business work, education, no specific reason	Very Little	Never	Never	Never	Never	Very Little	Never	Sometimes	Sometimes	Sometimes	Often	Often	Very Little	Very Little	Never	Very Little	Very Little	Very Little	Sometimes	Often	Sometimes	Never	Never	Never	Sometimes	Often
21	Woman	Humanitarian studies	>50,000 BDT	Bachelor	14	Combined Family	Urban	Yes	Yes	Yes	Yes	No	Yes	Yes	No	No	No	5	There is no specific reason	Sometimes	Sometimes	Very Little	Very Little	Very Little	Sometimes	Never	Never	Sometimes	Never	Never	Often	Often	Often	Often	Often	Never	Often	Often	Often	Never	Often	Often	Often	Often	Sometimes
23	Woman	Arts	>50,000 BDT	Bachelor	7	Nuclear family	Urban	Yes	Yes	Yes	No	No	Yes	Yes	Yes	Yes	Yes	9	Business work, education, maintaining social network	Very Little	Very Little	Never	Sometimes	Sometimes	Very Little	Very Little	Very Little	Very Little	Sometimes	Very Little	Very Little	Sometimes	Sometimes	Sometimes	Often	Often	Often	Often	Often	Sometimes	Sometimes	Never	Sometimes	Sometimes	Sometimes
30	Male	Science	>50,000 BDT	Bachelor	6	Nuclear family	Urban	Yes	Yes	Yes	Yes	Yes	Yes	Yes	Yes	Yes	Yes	5	Education, maintaining social networks, passing time	Never	Often	খুব Often	Never	Sometimes	Sometimes	Never	Sometimes	Sometimes	Sometimes	Sometimes	Very Little	Very Little	Sometimes	Never	Sometimes	Very Little	Very Little	Never	Very Little	Sometimes	Very Little	Never	Never	Very Little	Sometimes
22	Woman	Arts	>50,000 BDT	Bachelor	14	Combined Family	Urban	Yes	Yes	Yes	Yes	No	Yes	Yes	No	No	Yes	4	Maintaining social networks, passing time	Sometimes	Very Little	Very Little	Never	Very Little	Sometimes	Very Little	Sometimes	Sometimes	Very Little	Very Little	Very Little	Very Little	Never	Very Little	Sometimes	Very Little	Sometimes	Never	Never	Never	Very Little	Sometimes	Sometimes	Never	Very Little
28	Woman	Science	>50,000 BDT	Bachelor	8	Nuclear family	Urban	Yes	Yes	Yes	Yes	Yes	Yes	Yes	No	No	No	5	Maintain social networks	Very Little	Never	Never	Very Little	Never	Very Little	Sometimes	Sometimes	Very Little	Sometimes	Sometimes	Very Little	Very Little	Very Little	Very Little	Very Little	Very Little	Sometimes	Sometimes	Very Little	Sometimes	Never	Very Little	Very Little	Very Little	Never
30	Woman	Arts	>50,000 BDT	Married	5	Nuclear family	Rural	Yes	Yes	Yes	Yes	Yes	Yes	Yes	Yes	Yes	Yes	6	Business work, education	Very Little	Never	Never	Never	Never	Never	Sometimes	Sometimes	Sometimes	Very Little	Sometimes	Very Little	Sometimes	Never	Never	Never	Sometimes	Very Little	Very Little	Very Little	Very Little	Never	Never	Very Little	Never	Never
34	Male	Social science	25,000-50,000 BDT	Married	6	Nuclear family	Urban	Yes	Yes	Yes	Yes	Yes	Yes	Yes	Yes	Yes	Yes	6	Business work, education, passing time	Very Little	Often	Very Little	Never	Very Little	Very Little	Never	Very Little	Very Little	Very Little	Sometimes	Sometimes	Never	Very Little	Very Little	Very Little	Very Little	Sometimes	Very Little	Sometimes	Very Little	Sometimes	Sometimes	Never	Never	Never
34	Male	Business education	>50,000 BDT	Bachelor	5	Nuclear family	Urban	Yes	Yes	Yes	Yes	Yes	Yes	Yes	No	No	Yes	7	Business work, education, maintaining social network, release from the stress of daily life, passing time	Very Little	Never	Never	Never	Very Little	Sometimes	Very Little	Very Little	Never	Very Little	Sometimes	Very Little	Never	Very Little	Sometimes	Sometimes	Very Little	Never	Never	Sometimes	Sometimes	Never	Never	Very Little	Very Little	Very Little
32	Male	Arts	>50,000 BDT	Married	5	Nuclear family	Urban	Yes	Yes	Yes	Yes	Yes	Yes	Yes	Yes	No	No	5	Business work, education, maintaining social network, release from the stress of daily life, passing time	Sometimes	Often	Never	খুব Often	খুব Often	Sometimes	Often	Often	Often	Sometimes	Sometimes	Very Little	Often	Often	Sometimes	Sometimes	Often	Often	Very Little	Sometimes	Very Little	Never	Sometimes	Never	Never	Never
23	Woman	Arts	>50,000 BDT	Married	7	Nuclear family	Rural	No	Yes	Yes	Yes	No	Yes	Yes	No	No	Yes	2	passing time	Very Little	Very Little	Very Little	Very Little	Never	Never	Never	Never	Very Little	Very Little	Very Little	Sometimes	Never	Sometimes	Sometimes	Never	Never	Very Little	Never	Never	Very Little	Never	Never	Never	Very Little	Very Little
6	Male	Social science	>50,000 BDT	Bachelor	5	Nuclear family	Urban	Yes	Yes	Yes	Yes	Yes	Yes	Yes	Yes	Yes	Yes	4	Education, maintaining social networks, passing time	Never	Never	Never	Often	খুব Often	খুব Often	Never	Never	Very Little	Never	Never	Very Little	Sometimes	Never	Very Little	Very Little	Very Little	Never	Very Little	Never	Very Little	Very Little	Very Little	Never	Very Little	Sometimes
23	Male	Arts	>50,000 BDT	Bachelor	9	Nuclear family	Urban	Yes	Yes	Yes	Yes	Yes	Yes	Yes	No	No	Yes	6	Business work, education, maintaining social network	Very Little	Very Little	Often	Often	Sometimes	Very Little	Very Little	Sometimes	Often	Sometimes	Never	Very Little	Never	Very Little	Never	Very Little	Very Little	Very Little	Sometimes	Sometimes	Never	Never	Often	Often	Very Little	Very Little
27	Woman	Science	>50,000 BDT	Bachelor	7	Nuclear family	Rural	Yes	Yes	Yes	Yes	Yes	Yes	Yes	No	No	Yes	4	There is no specific reason	Very Little	Very Little	Very Little	Very Little	Never	Very Little	Very Little	Very Little	Very Little	Sometimes	Often	Sometimes	Sometimes	Never	Very Little	Never	Never	Never	Very Little	Never	Sometimes	Sometimes	Very Little	Often	Very Little	Very Little
25	Male	Science	>50,000 BDT	Bachelor	6	Nuclear family	Urban	No	No	No	Yes	Yes	Yes	Yes	No	No	Yes	5	Education, maintaining social networks	Very Little	Often	খুব Often	Often	Very Little	Sometimes	Very Little	Very Little	Sometimes	Never	Very Little	Sometimes	Very Little	Never	Very Little	Sometimes	Sometimes	Never	Never	Never	Very Little	Sometimes	Sometimes	Very Little	Never	Never
24	Woman	Science	>50,000 BDT	Married	7	Nuclear family	Rural	Yes	Yes	Yes	Yes	Yes	Yes	Yes	Yes	Yes	Yes	3	Maintaining social networks, passing time	Very Little	Sometimes	Very Little	Very Little	Very Little	Very Little	Very Little	Very Little	Very Little	Very Little	Never	Very Little	Very Little	Very Little	Very Little	Very Little	Very Little	Sometimes	Very Little	Never	Very Little	Never	Very Little	Sometimes	Sometimes	Never
24	Male	Arts	>50,000 BDT	Married	6	Nuclear family	Urban	Yes	Yes	Yes	No	Yes	Yes	Yes	Yes	Yes	Yes	5	Education, passage of time	Very Little	Sometimes	Very Little	Never	Never	Very Little	Very Little	Very Little	Sometimes	Sometimes	Sometimes	Never	Never	Very Little	Very Little	Sometimes	Very Little	Never	Very Little	Sometimes	Very Little	Never	Very Little	Very Little	Never	Never
22	Male	Business education	25,000-50,000 BDT	Bachelor	5	Nuclear family	Urban	No	Yes	No	No	Yes	No	Yes	No	No	Yes	12	passing time	Sometimes	Often	Very Little	Often	Sometimes	Often	Often	Never	Never	Never	Very Little	Very Little	Very Little	Never	Never	Often	Never	Never	Very Little	Very Little	Very Little	Often	Very Little	Very Little	Sometimes	Often
20	Woman	Science	25,000-50,000 BDT	Bachelor	4	Nuclear family	Urban	No	No	No	No	Yes	Yes	Yes	Yes	No	No	5.5	There is no specific reason	Sometimes	Very Little	Very Little	Never	Never	Sometimes	Sometimes	Often	Sometimes	Very Little	Sometimes	Never	Often	Sometimes	Never	Very Little	Sometimes	Often	Often	Often	Very Little	Very Little	Often	Sometimes	Sometimes	Sometimes
19	Woman	Science	25,000-50,000 BDT	Bachelor	4	Nuclear family	Urban	No	No	Yes	No	No	Yes	Yes	No	No	Yes	1	Education, relief from the stress of daily life	Never	Never	Sometimes	Never	Never	Never	Often	Never	Never	Never	Very Little	Very Little	Very Little	Very Little	Never	Often	Sometimes	Very Little	Sometimes	Sometimes	Often	Very Little	Never	Very Little	Sometimes	Sometimes
20	Woman	Science	<25,000 BDT	Bachelor	4	Nuclear family	Urban	No	No	Yes	No	No	Yes	Yes	Yes	No	No	11	There is no specific reason	Sometimes	Sometimes	Sometimes	Often	Very Little	খুব Often	Never	Sometimes	Never	Sometimes	Never	Never	Never	Very Little	Never	Never	Often	Often	Often	Often	Never	Very Little	Often	Often	Sometimes	Very Little
20	Woman	Science	25,000-50,000 BDT	Bachelor	5	Nuclear family	Urban	No	Yes	No	No	No	Yes	Yes	No	No	No	3.5	There is no specific reason	Sometimes	Never	Never	Sometimes	Never	Sometimes	Often	Never	Never	Never	Often	Often	Never	Very Little	Often	Sometimes	Never	Never	Sometimes	Never	Sometimes	Sometimes	Very Little	Never	Often	Very Little
22	Woman	Science	>50,000 BDT	Bachelor	6	Combined Family	Urban	No	No	No	No	No	Yes	No	Yes	No	Yes	2	Education, maintaining social networks, passing time	Never	Very Little	Never	Sometimes	Never	Never	Very Little	Never	Never	Often	Often	Often	Often	Sometimes	Often	Often	Sometimes	Very Little	Sometimes	Very Little	Often	Very Little	Very Little	Very Little	Often	Sometimes
19	Woman	Science	>50,000 BDT	Bachelor	5	Nuclear family	Urban	No	Yes	Yes	Yes	Yes	Yes	Yes	No	Yes	No	2	Release from the stress of everyday life	Very Little	Never	Often	Sometimes	Very Little	Sometimes	Often	Sometimes	Very Little	Never	Very Little	Never	Very Little	Often	Very Little	Very Little	Often	Often	Often	Often	Sometimes	Very Little	Often	Often	Very Little	Very Little
21	Male	Science	<25,000 BDT	Bachelor	4	Nuclear family	Urban	No	Yes	No	No	No	No	No	No	No	Yes	3.5	Education, maintaining social networks	Very Little	Never	Very Little	Sometimes	Very Little	Sometimes	Often	Never	Very Little	Sometimes	Often	Often	Very Little	Never	Often	Often	Very Little	Very Little	Very Little	Never	Often	Often	Sometimes	Never	Often	Often
18	Woman	Science	25,000-50,000 BDT	Bachelor	5	Nuclear family	Urban	No	No	Yes	Yes	Yes	Yes	Yes	No	Yes	Yes	12	passing time	Often	Very Little	খুব Often	Sometimes	Very Little	Often	Often	Sometimes	Often	Very Little	Often	Sometimes	Often	Often	Often	Often	Often	Very Little	Sometimes	Often	Very Little	Sometimes	Often	Often	Sometimes	Very Little
18	Male	Science	<25,000 BDT	Bachelor	4	Nuclear family	Rural	Yes	No	Yes	No	No	Yes	Yes	No	No	No	3	Business work, education, maintaining social networks, passing time	Never	Sometimes	Sometimes	Very Little	Never	Sometimes	Often	Very Little	Never	Very Little	Very Little	Never	Never	Very Little	Sometimes	Often	Very Little	Often	Very Little	Sometimes	Often	Often	Never	Sometimes	Often	Often
16	Woman	Business education	>50,000 BDT	Bachelor	5	Nuclear family	Urban	No	Yes	Yes	Yes	Yes	Yes	Yes	No	Yes	No	12	Maintaining social networks, relieving the stress of everyday life, passing time, no specific reason	Never	Sometimes	খুব Often	খুব Often	Sometimes	খুব Often	Often	Very Little	Often	Sometimes	Often	Very Little	Very Little	Sometimes	Never	Often	Often	Often	Never	Sometimes	Often	Often	Often	Often	Often	Often
20	Woman	Business education	<25,000 BDT	Bachelor	4	Nuclear family	Urban	No	No	No	No	No	Yes	No	Yes	Yes	No	15	Escape the stress of everyday life, pass the time	Very Little	Never	খুব Often	খুব Often	খুব Often	খুব Often	Sometimes	Never	Never	Sometimes	Often	Sometimes	Never	Never	Often	Often	Very Little	Sometimes	Never	Never	Often	Often	Often	Never	Often	Often
22	Woman	Science	25,000-50,000 BDT	Bachelor	5	Nuclear family	Urban	No	Yes	Yes	Yes	Yes	Yes	Yes	No	Yes	No	8	Escape the stress of everyday life, pass the time	Sometimes	Sometimes	খুব Often	খুব Often	খুব Often	খুব Often	Sometimes	Often	Often	Never	Never	Never	Often	Often	Sometimes	Never	Often	Often	Often	Often	Never	Never	Often	Often	Never	Never
22	Male	Science	<25,000 BDT	Bachelor	6	Nuclear family	Rural	No	No	No	No	No	No	No	No	No	No	4.5	Business work, education, education	Very Little	Never	Never	Sometimes	Never	Never	Often	Often	Very Little	Never	Very Little	Often	Very Little	Very Little	Never	Often	Very Little	Very Little	Very Little	Never	Very Little	Sometimes	Sometimes	Very Little	Sometimes	Sometimes
20	Woman	Science	25,000-50,000 BDT	Bachelor	5	Nuclear family	Urban	No	No	Yes	Yes	Yes	Yes	Yes	No	Yes	No	4	Maintaining social networks, relieving the stress of everyday life, passing time, no specific reason	Very Little	Never	Sometimes	Never	Very Little	Very Little	Sometimes	Often	Often	Sometimes	Very Little	Sometimes	Sometimes	Often	Very Little	Very Little	Often	Often	Very Little	Often	Never	Very Little	Sometimes	Often	Often	Never
15	Woman	Science	25,000-50,000 BDT	Bachelor	5	Nuclear family	Urban	No	No	No	No	No	Yes	Yes	No	No	Yes	3	Relief from the stress of everyday life, passing time, no specific reason	Sometimes	Very Little	Often	Sometimes	Never	Sometimes	Often	Never	Never	Sometimes	Often	Sometimes	Sometimes	Very Little	Never	Often	Often	Never	Very Little	Sometimes	Sometimes	Never	Sometimes	Very Little	Sometimes	Very Little
18	Woman	Science	25,000-50,000 BDT	Bachelor	7	Nuclear family	Urban	No	Yes	No	No	No	No	No	No	No	Yes	1	education	Very Little	Never	খুব Often	খুব Often	Never	Very Little	Often	Sometimes	Often	Sometimes	Often	Often	Sometimes	Often	Very Little	Often	Sometimes	Often	Often	Often	Sometimes	Often	Sometimes	Often	Often	Very Little
21	Woman	Science	25,000-50,000 BDT	Bachelor	5	Nuclear family	Urban	No	Yes	No	No	No	Yes	No	No	No	No	8	Education, maintaining social networks, passing time	Very Little	Very Little	Never	Very Little	Very Little	Very Little	Sometimes	Never	Never	Often	Often	Sometimes	Very Little	Very Little	Very Little	Sometimes	Very Little	Very Little	Sometimes	Very Little	Sometimes	Sometimes	Sometimes	Very Little	Sometimes	Sometimes
22	Woman	Science	25,000-50,000 BDT	Bachelor	4	Nuclear family	Urban	No	Yes	Yes	No	No	No	No	No	Yes	No	4	Relief from the stress of everyday life, passing time, no specific reason	Never	Very Little	Never	Never	Never	Sometimes	Often	Never	Never	Very Little	Often	Sometimes	Never	Never	Sometimes	Often	Very Little	Very Little	Very Little	Never	Often	Often	Often	Often	Often	Often
20	Woman	Science	>50,000 BDT	Bachelor	8	Nuclear family	Urban	No	Yes	Yes	Yes	No	Yes	Yes	Yes	No	No	1.5	Education, maintaining a social network, relieving the stress of everyday life, passing time, no specific reason	Never	Never	Sometimes	Very Little	Very Little	Very Little	Sometimes	Often	Sometimes	Very Little	Very Little	Sometimes	Very Little	Sometimes	Never	Often	Often	Often	Often	Sometimes	Very Little	Often	Sometimes	Sometimes	Often	Often
21	Woman	Science	25,000-50,000 BDT	Bachelor	4	Nuclear family	Urban	No	No	No	No	No	Yes	Yes	No	No	No	3.5	Education, maintaining social networks	Never	Never	Sometimes	Often	Never	Very Little	Often	Often	Often	Sometimes	Very Little	Sometimes	Very Little	Sometimes	Never	Very Little	Sometimes	Very Little	Often	Very Little	Sometimes	Very Little	Sometimes	Sometimes	Very Little	Very Little
19	Woman	Science	>50,000 BDT	Bachelor	4	Nuclear family	Urban	No	No	No	No	No	Yes	No	No	No	Yes	1	There is no specific reason	Never	Never	Sometimes	Never	Never	Never	Often	Never	Never	Never	Often	Often	Very Little	Never	Very Little	Often	Never	Never	Very Little	Very Little	Sometimes	Often	Very Little	Very Little	Sometimes	Sometimes
20	Woman	Science	>50,000 BDT	Bachelor	5	Nuclear family	Urban	No	Yes	Yes	No	Yes	Yes	No	No	No	Yes	10	Business work, education, education, maintaining social networks	Sometimes	Very Little	Sometimes	Never	Never	Never	Very Little	Often	Often	Very Little	Very Little	Never	Very Little	Often	Never	Very Little	Often	Often	Often	Often	Sometimes	Very Little	Sometimes	Sometimes	Very Little	Very Little
21	Woman	Science	25,000-50,000 BDT	Bachelor	5	Nuclear family	Urban	No	Yes	Yes	No	Yes	Yes	Yes	Yes	No	No	1.5	passing time	Very Little	Never	Never	Never	Never	Sometimes	Often	Sometimes	Sometimes	Very Little	Sometimes	Sometimes	Very Little	Sometimes	Often	Often	Often	Sometimes	Very Little	Sometimes	Very Little	Sometimes	Often	Sometimes	Sometimes	Sometimes
22	Male	Science	25,000-50,000 BDT	Bachelor	6	Nuclear family	Urban	No	No	No	No	Yes	Yes	No	No	No	Yes	4	education	Sometimes	Very Little	Sometimes	Often	Sometimes	Often	Very Little	Often	Very Little	Sometimes	Very Little	Sometimes	Sometimes	Sometimes	Never	Very Little	Sometimes	Very Little	Very Little	Sometimes	Never	Very Little	Sometimes	Sometimes	Very Little	Very Little
22	Male	Science	25,000-50,000 BDT	Bachelor	5	Nuclear family	Rural	No	No	No	No	No	Yes	Yes	No	No	No	1.5	education	Sometimes	Very Little	Never	Never	Never	Sometimes	Sometimes	Sometimes	Sometimes	Very Little	Sometimes	Sometimes	Very Little	Sometimes	Never	Often	Very Little	Very Little	Very Little	Sometimes	Often	Very Little	Never	Very Little	Often	Very Little
22	Woman	Science	<25,000 BDT	Bachelor	3	Nuclear family	Urban	No	No	Yes	Yes	Yes	No	Yes	No	Yes	No	3.5	There is no specific reason	Never	Often	Sometimes	Sometimes	Never	Very Little	Sometimes	Very Little	Never	Very Little	Never	Never	Never	Never	Very Little	Very Little	Often	Often	Often	Often	Often	Never	Often	Often	Never	Never
23	Male	Science	<25,000 BDT	Bachelor	6	Nuclear family	Urban	No	No	No	No	No	No	No	No	No	Yes	4.5	Maintaining social networks, passing time	Sometimes	Very Little	Very Little	Never	Never	Very Little	Often	Never	Never	Never	Often	Often	Never	Never	Often	Often	Never	Never	Never	Never	Often	Often	Never	Sometimes	Often	Often
22	Male	Science	25,000-50,000 BDT	Bachelor	5	Nuclear family	Rural	No	No	Yes	Yes	Yes	Yes	Yes	No	Yes	No	5	Passing time, no specific reason	Sometimes	Sometimes	Often	Often	Very Little	Often	Often	Sometimes	Very Little	Often	Very Little	Sometimes	Sometimes	Often	Sometimes	Often	Sometimes	Very Little	Very Little	Often	Sometimes	Sometimes	Sometimes	Sometimes	Sometimes	Sometimes
23	Male	Science	<25,000 BDT	Bachelor	4	Nuclear family	Rural	No	No	Yes	No	Yes	Yes	Yes	No	No	Yes	5	Release from the stress of everyday life	Sometimes	Very Little	Sometimes	Sometimes	Very Little	Never	Often	Sometimes	Sometimes	Sometimes	Often	Very Little	Sometimes	Very Little	Very Little	Often	Sometimes	Sometimes	Sometimes	Sometimes	Very Little	Very Little	Often	Sometimes	Sometimes	Sometimes
21	Male	Social science	<25,000 BDT	Bachelor	4	Nuclear family	Rural	No	No	No	No	No	Yes	No	No	No	No	9	Education, maintaining social networks, relieving the stress of everyday life, passing time	খুব Often	Sometimes	Never	Sometimes	Sometimes	Very Little	Often	Never	Never	Very Little	Often	Often	Often	Often	Often	Often	Never	Never	Never	Never	Often	Often	Never	Never	Often	Often
37	Male	Science	<25,000 BDT	Bachelor	7	Combined Family	Urban	No	Yes	Yes	Yes	Yes	Yes	Yes	No	Yes	No	3	passing time	Often	Very Little	Sometimes	খুব Often	Sometimes	Sometimes	Never	Often	Often	Sometimes	Never	Never	Sometimes	Sometimes	Very Little	Sometimes	Often	Often	Often	Often	Never	Never	Often	Often	Never	Never
24	Male	Science	25,000-50,000 BDT	Bachelor	8	Combined Family	Urban	No	No	No	No	No	No	Yes	No	No	No	5	Education, maintaining social networks, relieving the stress of everyday life, passing time	Never	Very Little	Sometimes	Often	Very Little	Sometimes	Often	Never	Very Little	Never	Often	Often	Sometimes	Very Little	Often	Sometimes	Sometimes	Never	Never	Sometimes	Sometimes	Often	Often	Very Little	Often	Often
24	Woman	Science	<25,000 BDT	Bachelor	5	Nuclear family	Urban	No	Yes	No	Yes	No	Yes	Yes	No	Yes	No	3	Education, maintaining social networks, relieving the stress of everyday life, passing time	Sometimes	Very Little	Often	Often	Very Little	Often	Very Little	Sometimes	Very Little	Sometimes	Never	Never	Very Little	Very Little	Very Little	Very Little	Sometimes	Often	Often	Sometimes	Never	Very Little	Sometimes	Often	Very Little	Very Little
24	Male	Science	25,000-50,000 BDT	Bachelor	4	Nuclear family	Urban	No	No	No	No	No	Yes	Yes	No	No	No	2.5	education	Never	Never	Never	খুব Often	Never	Very Little	Often	Never	Never	Never	Very Little	Often	Never	Never	Never	Often	Never	Never	Never	Never	Often	Often	Never	Very Little	Often	Often
30	Male	Business education	<25,000 BDT	Bachelor	5	Nuclear family	Urban	No	No	No	No	No	Yes	Yes	No	No	No	2	Business work, education, education, maintaining social network	Never	Never	Never	Never	Never	Never	Often	Never	Very Little	Never	Never	Never	Very Little	Never	Never	Never	Sometimes	Very Little	Sometimes	Sometimes	Very Little	Very Little	Never	Sometimes	Sometimes	Very Little
28	Male	Humanitarian studies	25,000-50,000 BDT	Bachelor	7	Combined Family	Urban	No	Yes	No	Yes	No	Yes	No	No	No	No	2.5	There is no specific reason	Never	Never	Never	Sometimes	Never	Never	Often	Never	Never	Sometimes	Often	Often	Never	Never	Often	Often	Never	Never	Never	Never	Often	Often	Often	Never	Often	Often
24	Woman	Science	>50,000 BDT	Bachelor	4	Nuclear family	Urban	No	Yes	No	No	No	Yes	Yes	No	No	No	5	Business work, education, maintaining social network	Very Little	Sometimes	Never	Sometimes	Never	Very Little	Sometimes	Very Little	Never	Sometimes	Often	Sometimes	Sometimes	Very Little	Never	Often	Very Little	Never	Never	Never	Often	Often	Very Little	Sometimes	Sometimes	Often
22	Male	Science	25,000-50,000 BDT	Bachelor	5	Nuclear family	Urban	No	No	No	No	No	No	No	No	No	Yes	15	Business work, education, education, maintaining social networks, no specific reason	Sometimes	Often	Very Little	Sometimes	Very Little	Very Little	Sometimes	Often	Sometimes	Never	Never	Never	Never	Very Little	Often	Never	Often	Often	Often	Often	Often	Often	Often	Often	Often	Often
23	Male	Science	<25,000 BDT	Married	5	Nuclear family	Urban	No	Yes	No	Yes	No	Yes	Yes	No	Yes	No	4	passing time	Very Little	Never	Often	Never	Never	Sometimes	Often	Never	Never	Sometimes	Very Little	Very Little	Very Little	Very Little	Very Little	Very Little	Very Little	Very Little	Sometimes	Sometimes	Very Little	Sometimes	Sometimes	Sometimes	Sometimes	Very Little
24	Male	Science	25,000-50,000 BDT	Bachelor	4	Nuclear family	Urban	No	No	No	No	Yes	Yes	Yes	No	No	Yes	12	Education, maintaining social networks, passing time, no specific reason	Sometimes	Sometimes	Never	Very Little	Sometimes	Sometimes	Sometimes	Sometimes	Sometimes	Very Little	Sometimes	Very Little	Sometimes	Sometimes	Never	Sometimes	Never	Very Little	Never	Never	Often	Sometimes	Sometimes	Sometimes	Sometimes	Sometimes
25	Male	Business education	25,000-50,000 BDT	Bachelor	3	Nuclear family	Urban	No	Yes	Yes	Yes	Yes	Yes	No	Yes	Yes	No	14	There is no specific reason	Never	Never	Often	খুব Often	Often	Often	Sometimes	Very Little	Very Little	Sometimes	Often	Often	Never	Sometimes	Never	Sometimes	Sometimes	Never	Never	Sometimes	Often	Often	Sometimes	Sometimes	Often	Often
24	Male	Science	<25,000 BDT	Bachelor	4	Nuclear family	Urban	No	Yes	Yes	Yes	No	Yes	Yes	No	No	No	11	Education, relief from the stress of everyday life, passing time	Never	Very Little	Sometimes	Very Little	Very Little	Never	Often	Often	Often	Often	Often	Never	Often	Often	Often	Often	Sometimes	Often	Often	Sometimes	Often	Often	Sometimes	Often	Often	Often
22	Male	Science	25,000-50,000 BDT	Bachelor	5	Nuclear family	Rural	No	Yes	No	No	No	No	No	No	No	Yes	3.5	Business work, education, education, passage of time	Never	Very Little	Sometimes	Often	Very Little	Very Little	Often	Never	Very Little	Never	Never	Never	Often	Often	Often	Often	Often	Sometimes	Often	Often	Often	Often	Often	Often	Often	Often
22	Male	Science	25,000-50,000 BDT	Bachelor	4	Nuclear family	Rural	No	No	No	Yes	No	Yes	No	No	No	Yes	2.5	Education, maintaining social networks, relieving the stress of everyday life, passing time	Never	Sometimes	Never	Very Little	Never	Never	Often	Never	Never	Sometimes	Often	Often	Sometimes	Never	Never	Sometimes	Never	Never	Never	Never	Sometimes	Sometimes	Never	Never	Sometimes	Sometimes
24	Male	Science	<25,000 BDT	Bachelor	4	Nuclear family	Urban	No	Yes	Yes	No	No	Yes	Yes	No	No	No	1.5	Maintaining social networks, passing time	Never	Never	Often	Very Little	Very Little	Never	Often	Often	Never	Very Little	Sometimes	Very Little	Sometimes	Very Little	Never	Often	Often	Sometimes	Very Little	Very Little	Very Little	Sometimes	Often	Often	Very Little	Very Little
18	Woman	Arts	25,000-50,000 BDT	Bachelor	6	Nuclear family	Urban	No	No	Yes	Yes	Yes	No	No	No	No	Yes	2	There is no specific reason	Never	Sometimes	Never	Sometimes	Never	Never	Never	Never	Sometimes	Never	Often	Never	Never	Often	Never	Never	Often	Often	Often	Often	Never	Never	Often	Often	Never	Never
21	Woman	Science	>50,000 BDT	Bachelor	4	Nuclear family	Rural	No	Yes	Yes	No	No	Yes	Yes	No	No	No	6.5	passing time	Never	Sometimes	Never	Never	Sometimes	Very Little	Often	Very Little	Never	Very Little	Often	Very Little	Very Little	Never	Sometimes	Often	Very Little	Never	Often	Very Little	Often	Sometimes	Very Little	Very Little	Often	Often
23	Male	Science	<25,000 BDT	Bachelor	3	Nuclear family	Urban	No	No	No	No	No	Yes	Yes	No	No	No	3.5	passing time	Never	Very Little	Often	Often	Very Little	Very Little	Often	Often	Sometimes	Never	Often	Often	Sometimes	Never	Never	Very Little	Never	Often	Never	Never	Never	Never	Very Little	Very Little	Very Little	Very Little
22	Woman	Science	>50,000 BDT	Bachelor	6	Nuclear family	Urban	No	No	No	No	No	Yes	Yes	No	No	No	1	There is no specific reason	Never	Never	Never	Never	Never	Never	Sometimes	Very Little	Never	Sometimes	Very Little	Sometimes	Very Little	Very Little	Never	Never	Very Little	Very Little	Very Little	Very Little	Very Little	Very Little	Very Little	Very Little	Very Little	Very Little
23	Woman	Science	25,000-50,000 BDT	Bachelor	4	Nuclear family	Urban	No	Yes	No	No	No	Yes	Yes	No	No	No	12	Business work, education, maintaining social network, relief from the stress of daily life, passing time, no specific reason	Never	Never	Never	Never	Never	Never	Sometimes	Never	Never	Often	Very Little	Very Little	Very Little	Very Little	Never	Often	Very Little	Very Little	Sometimes	Never	Sometimes	Often	Never	Sometimes	Very Little	Often
21	Male	Science	25,000-50,000 BDT	Bachelor	3	Nuclear family	Urban	No	No	Yes	Yes	Yes	Yes	Yes	No	No	No	10	Education, maintaining social networks, passing time	Never	Never	Sometimes	Sometimes	Very Little	Often	Often	Often	Sometimes	Sometimes	Often	Very Little	Sometimes	Sometimes	Never	Sometimes	Sometimes	Often	Very Little	Very Little	Often	Very Little	Very Little	Sometimes	Sometimes	Sometimes
22	Male	Science	25,000-50,000 BDT	Bachelor	6	Nuclear family	Urban	No	Yes	Yes	No	Yes	Yes	Yes	No	Yes	Yes	10	Maintaining social networks, relieving the stress of everyday life, passing time, no specific reason	Sometimes	Very Little	Often	Very Little	Sometimes	খুব Often	Sometimes	Often	Sometimes	Sometimes	Sometimes	Sometimes	Never	Very Little	Sometimes	Often	Often	Often	Very Little	Sometimes	Very Little	Often	Often	Often	Often	Often
21	Woman	Science	25,000-50,000 BDT	Bachelor	3	Nuclear family	Urban	No	Yes	Yes	Yes	Yes	Yes	Yes	No	No	No	12	Education, relief from the stress of everyday life, passing time, no specific reason	Sometimes	Sometimes	খুব Often	Sometimes	Never	Often	Often	Sometimes	Very Little	Very Little	Very Little	Very Little	Very Little	Sometimes	Sometimes	Very Little	Often	Often	Sometimes	Sometimes	Sometimes	Often	Often	Often	Sometimes	Sometimes
21	Male	Science	<25,000 BDT	Bachelor	4	Nuclear family	Rural	No	No	No	No	No	No	Yes	No	No	No	2	There is no specific reason	Very Little	Sometimes	Never	Very Little	Never	Sometimes	Often	Very Little	Sometimes	Very Little	Very Little	Sometimes	Sometimes	Very Little	Never	Sometimes	Often	Very Little	Sometimes	Sometimes	Sometimes	Very Little	Very Little	Very Little	Sometimes	Sometimes
20	Woman	Science	25,000-50,000 BDT	Bachelor	4	Nuclear family	Rural	No	No	No	No	No	Yes	Yes	No	No	No	7	There is no specific reason	Sometimes	Very Little	Very Little	Often	Never	Never	Often	Never	Very Little	Very Little	Often	Often	Very Little	Never	Never	Often	Never	Never	Very Little	Sometimes	Often	Very Little	Never	Very Little	Often	Very Little
27	Woman	Arts	<25,000 BDT	Married	2	Nuclear family	Urban	No	No	No	No	Yes	Yes	Yes	Yes	No	No	2	There is no specific reason	Never	Very Little	Never	Never	Never	Never	Very Little	Very Little	Very Little	Often	Very Little	Very Little	Very Little	Very Little	Never	Very Little	Very Little	Very Little	Very Little	Sometimes	Never	Very Little	Very Little	Very Little	Very Little	Very Little
22	Woman	Science	25,000-50,000 BDT	Bachelor	6	Nuclear family	Rural	No	No	Yes	Yes	Yes	Yes	Yes	Yes	No	No	7	Education, maintaining a social network, relieving the stress of everyday life, passing time, no specific reason	Sometimes	Very Little	Very Little	Sometimes	খুব Often	Sometimes	Often	Often	Often	Very Little	Often	Very Little	Never	Very Little	Sometimes	Sometimes	Often	Often	Often	Often	Sometimes	Never	Sometimes	Sometimes	Very Little	Very Little
25	Male	Science	<25,000 BDT	Bachelor	5	Nuclear family	Urban	No	Yes	No	No	No	Yes	Yes	No	No	Yes	6	Escape the stress of everyday life, pass the time	Never	Very Little	Sometimes	Often	Never	Often	Often	Often	Sometimes	Sometimes	Sometimes	Very Little	Very Little	Sometimes	Very Little	Very Little	Sometimes	Sometimes	Very Little	Sometimes	Never	Very Little	Never	Often	Very Little	Very Little
21	Woman	Science	>50,000 BDT	Bachelor	4	Nuclear family	Urban	No	No	Yes	No	Yes	Yes	Yes	No	No	No	1	education	Never	Very Little	Never	Never	Never	Never	Often	Sometimes	Never	Very Little	Often	Very Little	Very Little	Often	Sometimes	Often	Never	Never	Sometimes	Very Little	Often	Sometimes	Never	Sometimes	Sometimes	Sometimes
20	Woman	Science	25,000-50,000 BDT	Bachelor	5	Combined Family	Rural	No	No	Yes	No	No	Yes	Yes	No	No	Yes	3	Education, maintaining social networks	Never	Never	Never	Often	Never	Never	Very Little	Very Little	Sometimes	Very Little	Often	Very Little	Very Little	Very Little	Very Little	Very Little	Sometimes	Very Little	Sometimes	Very Little	Very Little	Very Little	Very Little	Very Little	Very Little	Sometimes
21	Woman	Science	>50,000 BDT	Bachelor	4	Nuclear family	Urban	No	Yes	No	Yes	No	Yes	Yes	Yes	Yes	No	5	There is no specific reason	Never	Sometimes	Never	Sometimes	Very Little	Very Little	Often	Never	Very Little	Sometimes	Often	Very Little	Very Little	Never	Never	Sometimes	Often	Very Little	Sometimes	Very Little	Often	Very Little	Sometimes	Very Little	Very Little	Sometimes
26	Male	Science	<25,000 BDT	Bachelor	4	Nuclear family	Rural	No	No	No	No	No	No	Yes	No	No	Yes	12	Education, maintaining social network, release from stress of daily life	Very Little	Never	Sometimes	Sometimes	Never	Often	Often	Never	Very Little	Sometimes	Often	Sometimes	Never	Very Little	Never	Often	Often	Never	Very Little	Sometimes	Very Little	Very Little	Never	Sometimes	Often	Often
22	Male	Science	25,000-50,000 BDT	Bachelor	4	Nuclear family	Rural	Yes	No	Yes	Yes	Yes	Yes	Yes	Yes	No	No	9	There is no specific reason	Sometimes	খুব Often	Often	Often	Often	খুব Often	Sometimes	Often	Sometimes	Often	Very Little	Very Little	Very Little	Very Little	Very Little	Never	Often	Very Little	Sometimes	Sometimes	Very Little	Very Little	Often	Often	Very Little	Very Little
22	Woman	Science	<25,000 BDT	Bachelor	4	Nuclear family	Rural	No	No	Yes	No	No	Yes	Yes	No	No	No	3	There is no specific reason	Never	Sometimes	Sometimes	Never	Never	Very Little	Often	Never	Never	Never	Often	Often	Never	Never	Never	Sometimes	Never	Never	Never	Never	Often	Often	Never	Never	Sometimes	Sometimes
23	Male	Science	25,000-50,000 BDT	Bachelor	4	Nuclear family	Rural	No	No	No	No	No	No	No	No	No	No	5	There is no specific reason	Never	Never	Never	Never	Never	Never	Often	Never	Never	Never	Often	Very Little	Never	Never	Never	Very Little	Sometimes	Sometimes	Never	Never	Often	Never	Never	Never	Often	Often
23	Male	Science	25,000-50,000 BDT	Bachelor	3	Nuclear family	Rural	No	Yes	No	Yes	No	Yes	Yes	No	No	No	12	Release from the stress of everyday life	Sometimes	Very Little	Sometimes	Sometimes	Very Little	Sometimes	Often	Sometimes	Very Little	Sometimes	Often	Often	Never	Sometimes	Never	Very Little	Sometimes	Sometimes	Sometimes	Sometimes	Sometimes	Very Little	Often	Sometimes	Sometimes	Very Little
21	Male	Science	<25,000 BDT	Bachelor	3	Nuclear family	Rural	No	Yes	No	No	No	Yes	Yes	No	No	No	5	Passing time, no specific reason	Never	Never	Sometimes	Often	Sometimes	Never	Often	Never	Never	Never	Sometimes	Sometimes	Sometimes	Sometimes	Never	Never	Never	Never	Sometimes	Sometimes	Sometimes	Sometimes	Sometimes	Sometimes	Sometimes	Sometimes
24	Male	Science	25,000-50,000 BDT	Bachelor	4	Nuclear family	Rural	No	No	No	No	No	No	No	No	No	No	4	There is no specific reason	Very Little	Never	Never	Sometimes	Very Little	Very Little	Never	Never	Never	Never	Often	Very Little	Very Little	Very Little	Never	Sometimes	Sometimes	Never	Very Little	Very Little	Very Little	Very Little	Very Little	Very Little	Very Little	Very Little
23	Male	Science	25,000-50,000 BDT	Bachelor	3	Nuclear family	Urban	No	Yes	No	Yes	No	Yes	No	No	No	Yes	6	There is no specific reason	Never	Never	Never	Never	Never	Never	Sometimes	Never	Never	Sometimes	Sometimes	Very Little	Sometimes	Very Little	Never	Often	Sometimes	Very Little	Very Little	Never	Very Little	Often	Sometimes	Never	Often	Often
23	Male	Science	25,000-50,000 BDT	Bachelor	3	Nuclear family	Urban	No	Yes	No	Yes	No	Yes	No	No	No	Yes	6	Education, no specific reason	Never	Never	Never	Never	Never	Never	Sometimes	Often	Never	Sometimes	Often	Sometimes	Very Little	Very Little	Sometimes	Often	Very Little	Very Little	Very Little	Very Little	Sometimes	Often	Often	Never	Often	Sometimes
23	Woman	Arts	25,000-50,000 BDT	Married	7	Combined Family	Urban	No	No	No	No	No	Yes	Yes	No	No	Yes	1	Business work, education, education, maintaining social networks, no specific reason	Sometimes	Never	Never	Never	Never	Never	Often	Never	Never	Very Little	Sometimes	Very Little	Very Little	Never	Often	Often	Very Little	Never	Very Little	Never	Often	Often	Sometimes	Very Little	Often	Very Little
21	Male	Science	25,000-50,000 BDT	Bachelor	4	Nuclear family	Rural	No	No	No	No	No	No	No	No	No	No	3	Education, maintaining social networks	Sometimes	Never	Never	Never	Never	Never	Often	Never	Very Little	Very Little	Very Little	Sometimes	Very Little	Very Little	Never	Very Little	Very Little	Very Little	Very Little	Very Little	Often	Very Little	Never	Very Little	Sometimes	Sometimes
25	Woman	Science	>50,000 BDT	Bachelor	4	Nuclear family	Urban	No	Yes	Yes	No	No	Yes	Yes	No	No	Yes	2	Maintain social networks	Never	Sometimes	Sometimes	Never	Never	Sometimes	Often	Never	Never	Very Little	Often	Sometimes	Never	Very Little	Never	Often	Very Little	Very Little	Very Little	Very Little	Often	Sometimes	Often	Sometimes	Often	Often
25	Male	Science	<25,000 BDT	Married	8	Combined Family	Urban	No	No	No	No	No	Yes	Yes	No	No	Yes	5	Education, maintaining social networks, relieving the stress of everyday life, passing time	Sometimes	Never	Never	Very Little	Very Little	Very Little	Very Little	Very Little	Never	Never	Very Little	Very Little	Very Little	Very Little	Very Little	Sometimes	Never	Very Little	Sometimes	Very Little	Very Little	Sometimes	Very Little	Very Little	Often	Never
23	Male	Science	<25,000 BDT	Bachelor	3	Nuclear family	Rural	No	No	No	No	No	No	No	No	No	No	3	passing time	Never	Never	Never	Never	Sometimes	Sometimes	Sometimes	Very Little	Sometimes	Sometimes	Very Little	Very Little	Often	Very Little	Very Little	Very Little	Sometimes	Very Little	Sometimes	Very Little	Sometimes	Sometimes	Sometimes	Sometimes	Sometimes	Sometimes
24	Male	Science	>50,000 BDT	Bachelor	5	Nuclear family	Rural	No	No	No	Yes	No	Yes	Yes	No	No	Yes	5	There is no specific reason	Never	Very Little	Never	Very Little	Never	Often	Often	Never	Never	Very Little	Often	Often	Never	Never	Never	Sometimes	Very Little	Sometimes	Very Little	Never	Often	Sometimes	Sometimes	Very Little	Sometimes	Sometimes
23	Woman	Science	25,000-50,000 BDT	Bachelor	4	Nuclear family	Urban	No	No	Yes	Yes	Yes	Yes	Yes	No	No	No	12	There is no specific reason	Very Little	Very Little	Often	Sometimes	Very Little	Very Little	Sometimes	Often	Often	Very Little	Sometimes	Sometimes	Often	Sometimes	Very Little	Often	Sometimes	Sometimes	Sometimes	Sometimes	Very Little	Very Little	Very Little	Often	Very Little	Very Little
24	Male	Science	25,000-50,000 BDT	Bachelor	6	Nuclear family	Urban	No	No	Yes	No	No	Yes	Yes	No	No	No	10	Education, maintaining a social network, relieving the stress of everyday life, passing time, no specific reason	Never	Sometimes	Sometimes	Sometimes	Never	Sometimes	Sometimes	Never	Very Little	Sometimes	Often	Sometimes	Sometimes	Very Little	Very Little	Sometimes	Sometimes	Sometimes	Very Little	Very Little	Sometimes	Sometimes	Sometimes	Sometimes	Often	Sometimes
23	Woman	Science	<25,000 BDT	Married	5	Nuclear family	Urban	No	Yes	No	No	No	Yes	Yes	No	No	No	18	Education, maintaining social networks, passing time, no specific reason	Never	Never	Sometimes	খুব Often	Never	Sometimes	Very Little	Never	Never	Sometimes	Sometimes	Sometimes	Sometimes	Often	Sometimes	Often	Often	Often	Often	Very Little	Very Little	Very Little	Often	Often	Very Little	Sometimes
20	Male	Science	<25,000 BDT	Bachelor	4	Nuclear family	Urban	No	Yes	Yes	Yes	Yes	Yes	Yes	Yes	Yes	No	7	Passing time, no specific reason	Often	Never	Sometimes	Often	Sometimes	খুব Often	Often	Never	Very Little	Often	Often	Often	Very Little	Very Little	Never	Sometimes	Very Little	Very Little	Never	Often	Never	Very Little	Very Little	Never	Very Little	Very Little
24	Male	Science	25,000-50,000 BDT	Bachelor	3	Nuclear family	Urban	No	Yes	Yes	Yes	Yes	No	Yes	Yes	No	No	6	Education, maintaining social networks, passing time	Never	Never	Sometimes	Sometimes	Never	Often	Often	Often	Often	Never	Never	Very Little	Often	Sometimes	Often	Very Little	Often	Often	Sometimes	Sometimes	Never	Very Little	Very Little	Often	Very Little	Sometimes
23	Male	Science	<25,000 BDT	Bachelor	5	Nuclear family	Urban	No	No	Yes	Yes	Yes	Yes	Yes	No	No	No	2	Relief from the stress of everyday life, passing time, no specific reason	Sometimes	Never	Never	Never	Never	Never	Sometimes	Sometimes	Never	Sometimes	Often	Very Little	Often	Sometimes	Very Little	Often	Sometimes	Never	Often	Sometimes	Sometimes	Often	Often	Often	Often	Often
29	Male	Business education	<25,000 BDT	Bachelor	5	Nuclear family	Rural	No	Yes	No	No	No	Yes	Yes	No	No	Yes	6	Maintain social networks	Sometimes	Often	Never	Never	Never	Very Little	Often	Sometimes	Sometimes	Very Little	Never	Never	Often	Often	Never	Often	Never	Never	Never	Very Little	Never	Often	Very Little	Sometimes	Often	Often
25	Male	Science	25,000-50,000 BDT	Bachelor	5	Nuclear family	Rural	No	Yes	No	No	No	Yes	No	No	No	Yes	12	Business work, education, education, maintaining social networks, no specific reason	Never	খুব Often	Never	Sometimes	Never	Sometimes	Often	Never	Never	Sometimes	Often	Never	Never	Never	Never	Often	Sometimes	Often	Often	Never	Often	Often	Very Little	Often	Sometimes	Sometimes
35	Male	Science	25,000-50,000 BDT	Bachelor	6	Combined Family	Urban	Yes	No	Yes	Yes	Yes	Yes	Yes	No	No	Yes	5	Education, maintaining a social network, relieving the stress of everyday life, passing time, no specific reason	খুব Often	খুব Often	Sometimes	Sometimes	খুব Often	খুব Often	Never	Sometimes	Sometimes	Sometimes	Sometimes	Very Little	Sometimes	Sometimes	Sometimes	Very Little	Often	Often	Often	Often	Never	Very Little	Sometimes	Often	Very Little	Very Little
20	Woman	Business education	25,000-50,000 BDT	Bachelor	5	Nuclear family	Urban	No	No	Yes	No	Yes	Yes	Yes	No	No	No	5	passing time	Sometimes	Sometimes	Sometimes	Sometimes	Often	খুব Often	Often	Very Little	Very Little	Sometimes	Sometimes	Sometimes	Never	Often	Sometimes	Never	Sometimes	Sometimes	Sometimes	Sometimes	Sometimes	Sometimes	Sometimes	Sometimes	Sometimes	Sometimes
21	Male	Science	<25,000 BDT	Bachelor	4	Nuclear family	Rural	No	No	No	No	No	No	No	No	No	Yes	2	There is no specific reason	Sometimes	Very Little	Never	Often	Never	Never	Often	Never	Very Little	Very Little	Often	Often	Never	Never	Never	Sometimes	Very Little	Never	Never	Very Little	Often	Often	Sometimes	Sometimes	Very Little	Very Little
20	Woman	Science	>50,000 BDT	Bachelor	3	Nuclear family	Urban	Yes	No	No	No	Yes	No	Yes	Yes	No	No	18	Education, relief from the stress of everyday life, passing time	Sometimes	Sometimes	খুব Often	Very Little	খুব Often	Never	Very Little	Very Little	Never	Very Little	Very Little	Never	Sometimes	Never	Never	Often	Sometimes	Very Little	Very Little	Often	Never	Sometimes	Often	Often	Sometimes	Sometimes
23	Male	Business education	25,000-50,000 BDT	Bachelor	4	Nuclear family	Urban	No	No	No	Yes	Yes	Yes	Yes	No	Yes	No	5	Maintaining social networks, relieving the stress of everyday life	Very Little	Often	Often	খুব Often	Often	খুব Often	Often	Very Little	Very Little	Sometimes	Often	Sometimes	Sometimes	Very Little	Never	Sometimes	Often	Very Little	Very Little	Often	Often	Often	Sometimes	Sometimes	Often	Very Little
22	Woman	Science	>50,000 BDT	Bachelor	4	Nuclear family	Urban	No	Yes	Yes	No	No	Yes	Yes	No	No	Yes	5	passing time	Often	Sometimes	Never	Sometimes	Never	Very Little	Often	Never	Never	Sometimes	Never	Sometimes	Very Little	Often	Very Little	Sometimes	Often	Very Little	Often	Sometimes	Never	Often	Never	Sometimes	Often	Often
26	Woman	Business education	<25,000 BDT	Bachelor	6	Nuclear family	Urban	No	No	Yes	Yes	Yes	Yes	Yes	No	No	No	6	There is no specific reason	Never	Very Little	Never	খুব Often	Sometimes	খুব Often	Sometimes	Sometimes	Sometimes	Sometimes	Sometimes	Very Little	Very Little	Never	Never	Sometimes	Sometimes	Very Little	Very Little	Very Little	Very Little	Sometimes	Often	Sometimes	Sometimes	Sometimes
23	Male	Science	<25,000 BDT	Bachelor	5	Combined Family	Urban	No	No	Yes	No	Yes	Yes	Yes	No	Yes	No	10	Education, maintaining social networks, passing time	Never	Very Little	Very Little	Very Little	Never	Very Little	Never	Often	Often	Often	Very Little	Very Little	Very Little	Very Little	Never	Never	Often	Often	Very Little	Often	Never	Never	Sometimes	Often	Never	Never
25	Male	Science	>50,000 BDT	Bachelor	3	Nuclear family	Urban	No	No	No	No	No	Yes	No	No	No	No	4	There is no specific reason	Never	Never	Never	Never	Never	Often	Often	Never	Never	Never	Often	Sometimes	Never	Very Little	Never	Often	Never	Never	Never	Never	Often	Sometimes	Never	Never	Often	Often
21	Male	Science	>50,000 BDT	Bachelor	5	Nuclear family	Urban	No	Yes	Yes	Yes	Yes	Yes	Yes	No	No	Yes	15	Education, maintaining a social network, relieving the stress of everyday life, passing time, no specific reason	Never	Never	Never	Never	Never	Sometimes	Often	Very Little	Never	Sometimes	Often	Often	Never	Often	Never	Often	Never	Sometimes	Sometimes	Sometimes	Sometimes	Very Little	Sometimes	Often	Sometimes	Very Little
22	Woman	Science	25,000-50,000 BDT	Bachelor	3	Nuclear family	Urban	No	Yes	No	No	Yes	Yes	Yes	No	Yes	Yes	4	Education, passage of time, no specific reason	Very Little	Very Little	Never	Very Little	Sometimes	Sometimes	Sometimes	Never	Never	Sometimes	Sometimes	Sometimes	Never	Never	Never	Often	Never	Often	Sometimes	Very Little	Sometimes	Often	Very Little	Sometimes	Often	Often
23	Male	Science	25,000-50,000 BDT	Bachelor	4	Nuclear family	Urban	No	Yes	No	No	No	Yes	No	No	No	No	4.5	Education, maintaining social networks	Sometimes	Never	Very Little	Often	Never	Sometimes	Often	Sometimes	Never	Never	Often	Sometimes	Sometimes	Very Little	Sometimes	Very Little	Sometimes	Sometimes	Sometimes	Very Little	Very Little	Sometimes	Never	Sometimes	Sometimes	Sometimes
21	Male	Science	25,000-50,000 BDT	Bachelor	4	Nuclear family	Urban	No	Yes	Yes	Yes	Yes	Yes	Yes	No	Yes	No	12	There is no specific reason	Sometimes	Never	Very Little	Very Little	Very Little	Sometimes	Sometimes	Very Little	Very Little	Very Little	Often	Very Little	Sometimes	Often	Sometimes	Sometimes	Often	Often	Often	Often	Very Little	Very Little	Often	Often	Never	Never
21	Woman	Science	<25,000 BDT	Bachelor	4	Nuclear family	Urban	No	Yes	Yes	Yes	Yes	Yes	Yes	Yes	No	No	2	Education, maintaining social networks, relieving the stress of everyday life, passing time	Often	Sometimes	Often	Very Little	Very Little	Often	Very Little	Very Little	Very Little	Often	Very Little	Sometimes	Never	Never	Often	Very Little	Often	Sometimes	Very Little	Often	Never	Very Little	Very Little	Sometimes	Very Little	Very Little
22	Woman	Business education	25,000-50,000 BDT	Bachelor	3	Nuclear family	Urban	No	Yes	No	Yes	No	Yes	No	No	No	Yes	7	Business work, education	Very Little	Very Little	Very Little	Sometimes	Very Little	Never	Often	Never	Very Little	Often	Often	Often	Sometimes	Very Little	Often	Very Little	Never	Very Little	Never	Never	Sometimes	Sometimes	Very Little	Never	Sometimes	Sometimes
19	Male	Science	<25,000 BDT	Bachelor	5	Nuclear family	Urban	Yes	No	Yes	No	Yes	Yes	Yes	No	No	Yes	3	Education, maintaining social networks, relieving the stress of everyday life, passing time	Sometimes	Sometimes	খুব Often	Never	Never	Often	Often	Never	Very Little	Often	Often	Very Little	Often	Very Little	Sometimes	Often	Never	Never	Never	Very Little	Sometimes	Often	Never	Very Little	Often	Never
21	Male	Science	<25,000 BDT	Bachelor	4	Nuclear family	Rural	No	No	No	Yes	No	No	Yes	No	No	No	3	Maintain social networks	Never	Never	Never	Never	Never	Very Little	Often	Sometimes	Often	Sometimes	Sometimes	Sometimes	Very Little	Never	Very Little	Sometimes	Sometimes	Very Little	Very Little	Sometimes	Sometimes	Sometimes	Very Little	Very Little	Sometimes	Sometimes
21	Woman	Science	<25,000 BDT	Bachelor	3	Nuclear family	Rural	No	Yes	No	Yes	No	No	No	No	No	No	7	Education, maintaining social network, release from stress of daily life	Very Little	Never	Never	Never	Never	Never	Very Little	Never	Sometimes	Very Little	Very Little	Very Little	Very Little	Very Little	Never	Very Little	Sometimes	Very Little	Very Little	Very Little	Very Little	Never	Very Little	Very Little	Very Little	Very Little
21	Male	Science	<25,000 BDT	Bachelor	6	Combined Family	Rural	No	No	No	No	Yes	Yes	Yes	No	No	No	2	education	Sometimes	Never	Never	খুব Often	Never	Sometimes	Never	Sometimes	Often	Never	Very Little	Never	Very Little	Often	Sometimes	Often	Often	Often	Sometimes	Sometimes	Very Little	Never	Often	Often	Very Little	Very Little
23	Male	Science	>50,000 BDT	Bachelor	6	Nuclear family	Rural	No	No	No	No	No	Yes	No	No	No	Yes	2	There is no specific reason	Never	Never	Never	Never	Never	Never	Often	Never	Never	Never	Often	Sometimes	Never	Never	Never	Sometimes	Never	Never	Sometimes	Never	Often	Often	Never	Never	Often	Never
21	Woman	Science	<25,000 BDT	Bachelor	4	Combined Family	Urban	No	Yes	Yes	Yes	Yes	Yes	Yes	Yes	No	No	4	passing time	Never	Very Little	Sometimes	Often	Sometimes	খুব Often	Very Little	Sometimes	Often	Often	Very Little	Very Little	Very Little	Very Little	Sometimes	Sometimes	Often	Sometimes	Very Little	Often	Never	Never	Often	Sometimes	Sometimes	Very Little
20	Male	Science	25,000-50,000 BDT	Bachelor	6	Combined Family	Rural	No	No	No	No	No	Yes	Yes	No	No	Yes	6	passing time	Sometimes	Very Little	Sometimes	Very Little	Very Little	Sometimes	Often	Never	Often	Never	Often	Often	Never	Sometimes	Never	Often	Never	Sometimes	Very Little	Never	Often	Often	Sometimes	Never	Often	Often
21	Male	Science	25,000-50,000 BDT	Bachelor	4	Nuclear family	Urban	No	No	No	No	No	Yes	Yes	No	No	No	4	There is no specific reason	Never	Very Little	Never	Sometimes	Never	Sometimes	Often	Never	Sometimes	Sometimes	Often	Never	Sometimes	Very Little	Never	Often	Never	Never	Often	Sometimes	Very Little	Very Little	Sometimes	Very Little	Often	Often
21	Male	Science	<25,000 BDT	Bachelor	9	Nuclear family	Rural	No	No	Yes	No	No	Yes	Yes	No	Yes	No	6	passing time	Often	Often	Never	Never	Sometimes	Often	Often	Never	Very Little	Sometimes	Sometimes	Very Little	Often	Often	Never	Sometimes	Very Little	Very Little	Often	Sometimes	Often	Very Little	Often	Sometimes	Often	Sometimes
20	Woman	Science	<25,000 BDT	Bachelor	12	Combined Family	Urban	No	No	Yes	Yes	Yes	Yes	Yes	No	No	No	3	Education, passage of time, no specific reason	Very Little	Sometimes	Sometimes	Often	Sometimes	Sometimes	Very Little	Often	Often	Never	Very Little	Very Little	Often	Very Little	Never	Sometimes	Often	Often	Often	Often	Very Little	Very Little	Often	Often	Very Little	Sometimes
19	Woman	Science	25,000-50,000 BDT	Bachelor	3	Nuclear family	Urban	No	No	Yes	No	No	Yes	Yes	No	No	No	5	There is no specific reason	Never	Never	Sometimes	Never	Never	Very Little	Very Little	Sometimes	Never	Often	Sometimes	Very Little	Very Little	Very Little	Often	Often	Very Little	Sometimes	Often	Often	Often	Sometimes	Very Little	Often	Often	Sometimes
22	Woman	Science	<25,000 BDT	Bachelor	4	Nuclear family	Rural	No	No	No	No	No	No	Yes	Yes	No	No	5	Passing time, no specific reason	Sometimes	Very Little	Sometimes	Often	Sometimes	Often	Sometimes	Never	Very Little	Often	Often	Very Little	Very Little	Very Little	Never	Never	Often	Very Little	Often	Often	Never	Never	Never	Often	Very Little	Sometimes
21	Woman	Science	<25,000 BDT	Married	6	Nuclear family	Urban	No	No	Yes	Yes	Yes	Yes	Yes	Yes	No	Yes	2	There is no specific reason	Very Little	Very Little	Often	Never	Never	Very Little	Never	Very Little	Very Little	Sometimes	Never	Never	Never	Never	Never	Never	Sometimes	Very Little	Very Little	Never	Never	Very Little	Very Little	Very Little	Very Little	Very Little
20	Male	Science	<25,000 BDT	Bachelor	6	Nuclear family	Urban	Yes	Yes	Yes	Yes	Yes	Yes	Yes	No	No	No	2	Education, maintaining social networks, relieving the stress of everyday life, passing time	Never	Never	Sometimes	Never	Very Little	Very Little	Often	Never	Never	Never	Often	Very Little	Never	Never	Never	Often	Never	Very Little	Never	Never	Often	Often	Sometimes	Very Little	Often	Very Little
21	Male	Science	25,000-50,000 BDT	Bachelor	4	Nuclear family	Urban	No	Yes	Yes	No	Yes	Yes	Yes	No	No	No	4	Escape the stress of everyday life, pass the time	Never	Sometimes	Sometimes	Often	Sometimes	Very Little	Very Little	Sometimes	Often	Never	Very Little	Very Little	Often	Sometimes	Never	Never	Very Little	Often	Often	Often	Very Little	Very Little	Never	Often	Sometimes	Very Little
21	Male	Science	<25,000 BDT	Bachelor	5	Nuclear family	Rural	Yes	Yes	No	Yes	No	No	No	No	Yes	No	7	Release from the stress of everyday life	Very Little	Sometimes	Sometimes	Sometimes	Sometimes	Sometimes	Sometimes	Sometimes	Sometimes	Sometimes	Very Little	Very Little	Very Little	Sometimes	Never	Very Little	Sometimes	Sometimes	Very Little	Very Little	Sometimes	Sometimes	Sometimes	Very Little	Very Little	Very Little
21	Woman	Science	<25,000 BDT	Bachelor	4	Nuclear family	Urban	No	No	Yes	No	Yes	Yes	Yes	No	Yes	No	5	There is no specific reason	Often	Never	Often	Sometimes	Often	খুব Often	Sometimes	Sometimes	Never	Sometimes	Never	Very Little	Never	Often	Never	Never	Often	Sometimes	Often	Often	Never	Never	Often	Often	Very Little	Very Little
21	Male	Science	25,000-50,000 BDT	Bachelor	4	Nuclear family	Urban	No	Yes	Yes	No	No	Yes	Yes	No	No	Yes	2	There is no specific reason	Very Little	Very Little	Sometimes	Sometimes	Sometimes	Very Little	Often	Sometimes	Never	Sometimes	Often	Often	Never	Sometimes	Very Little	Often	Sometimes	Sometimes	Sometimes	Sometimes	Never	Often	Sometimes	Very Little	Sometimes	Often
21	Male	Science	25,000-50,000 BDT	Bachelor	7	Nuclear family	Urban	No	No	No	No	Yes	Yes	Yes	No	No	Yes	7	There is no specific reason	Never	Sometimes	Sometimes	Never	Sometimes	খুব Often	Often	Sometimes	Very Little	Very Little	Often	Often	Never	Very Little	Never	Often	Often	Sometimes	Sometimes	Sometimes	Often	Sometimes	Never	Sometimes	Sometimes	Sometimes
21	Woman	Science	>50,000 BDT	Bachelor	3	Nuclear family	Rural	No	Yes	Yes	No	No	Yes	Yes	Yes	No	No	7	There is no specific reason	Very Little	Never	Sometimes	Sometimes	Often	Very Little	Often	Sometimes	Sometimes	Sometimes	Often	Very Little	Very Little	Sometimes	Very Little	Very Little	Often	Often	Often	Sometimes	Sometimes	Very Little	Often	Sometimes	Very Little	Very Little
21	Woman	Science	>50,000 BDT	Bachelor	5	Nuclear family	Urban	No	Yes	Yes	No	Yes	Yes	Yes	No	No	No	10	Education, maintaining a social network, relieving the stress of everyday life, passing time, no specific reason	Never	Very Little	Sometimes	Very Little	Very Little	Sometimes	Sometimes	Sometimes	Never	Sometimes	Never	Very Little	Sometimes	Very Little	Sometimes	Sometimes	Often	Never	Sometimes	Sometimes	Very Little	Very Little	Very Little	Very Little	Very Little	Never
20	Male	Science	<25,000 BDT	Bachelor	4	Nuclear family	Urban	No	Yes	Yes	No	Yes	Yes	Yes	No	No	Yes	2	Maintain social networks	Very Little	Never	Sometimes	Sometimes	Never	Never	Often	Sometimes	Never	Never	Often	Sometimes	Sometimes	Often	Never	Very Little	Very Little	Very Little	Never	Never	Often	Often	Very Little	Very Little	Often	Often
20	Male	Science	25,000-50,000 BDT	Bachelor	6	Nuclear family	Urban	No	Yes	No	No	No	Yes	Yes	No	Yes	No	4	Education, maintaining social networks, passing time, no specific reason	Very Little	Never	Never	Often	Very Little	Never	Often	Never	Never	Never	Very Little	Never	Very Little	Never	Often	Often	Sometimes	Very Little	Often	Often	Very Little	Never	Never	Often	Often	Never
21	Male	Science	<25,000 BDT	Bachelor	5	Nuclear family	Urban	No	No	Yes	No	Yes	Yes	Yes	No	Yes	No	12	Escape the stress of everyday life, pass the time	Very Little	Never	খুব Often	খুব Often	খুব Often	খুব Often	Often	Often	Often	Often	Sometimes	Very Little	Often	Sometimes	Never	Often	Often	Often	Often	Often	Very Little	Never	Often	Often	Never	Never
24	Woman	Science	25,000-50,000 BDT	Bachelor	3	Nuclear family	Urban	No	Yes	No	No	No	Yes	Yes	No	No	No	9	There is no specific reason	Never	Sometimes	Sometimes	Never	Never	Sometimes	Sometimes	Never	Never	Very Little	Sometimes	Sometimes	Never	Very Little	Very Little	Never	Never	Never	Never	Very Little	Sometimes	Very Little	Very Little	Sometimes	Very Little	Very Little
21	Male	Science	>50,000 BDT	Bachelor	4	Nuclear family	Urban	No	Yes	Yes	Yes	No	Yes	Yes	No	No	No	2	Maintaining social networks, relieving the stress of everyday life, passing time	Never	Very Little	Very Little	Very Little	Never	Very Little	Sometimes	Sometimes	Never	Never	Often	Sometimes	Never	Very Little	Never	Often	Very Little	Sometimes	Often	Sometimes	Very Little	Very Little	Sometimes	Sometimes	Often	Often
32	Male	Business education	25,000-50,000 BDT	Bachelor	6	Combined Family	Urban	No	No	No	No	Yes	No	Yes	No	No	No	12	Relief from the stress of everyday life, passing time, no specific reason	খুব Often	খুব Often	খুব Often	Sometimes	Very Little	Often	Often	Never	Often	Very Little	Often	Very Little	Never	Never	Often	Often	Often	Never	Never	Never	Never	Often	Never	Sometimes	Often	Often
22	Woman	Science	<25,000 BDT	Bachelor	3	Nuclear family	Rural	No	No	Yes	Yes	No	Yes	Yes	Yes	Yes	No	6	education	Never	Never	Sometimes	Sometimes	Sometimes	Sometimes	Very Little	Very Little	Never	Sometimes	Sometimes	Very Little	Sometimes	Very Little	Never	Often	Often	Sometimes	Often	Sometimes	Never	Very Little	Never	Sometimes	Very Little	Never
18	Male	Science	<25,000 BDT	Bachelor	4	Nuclear family	Rural	No	No	Yes	Yes	Yes	Yes	Yes	No	No	No	3	There is no specific reason	Sometimes	Very Little	Never	Often	Very Little	খুব Often	Sometimes	Very Little	Never	Sometimes	Never	Very Little	Never	Very Little	Never	Often	Very Little	Very Little	Never	Sometimes	Often	Often	Sometimes	Very Little	Often	Sometimes
24	Woman	Science	25,000-50,000 BDT	Bachelor	4	Nuclear family	Urban	No	No	Yes	No	No	Yes	Yes	No	No	No	8	Maintain social networks	Sometimes	Sometimes	Often	Often	Sometimes	খুব Often	Often	Sometimes	Sometimes	Often	Very Little	Very Little	Very Little	Sometimes	Never	Sometimes	Sometimes	Sometimes	Very Little	Sometimes	Very Little	Very Little	Often	Sometimes	Very Little	Very Little
21	Male	Science	25,000-50,000 BDT	Bachelor	5	Nuclear family	Urban	No	No	No	No	No	No	Yes	No	No	No	1	education	Never	Never	Sometimes	Often	Never	খুব Often	Often	Often	Sometimes	Very Little	Sometimes	Sometimes	Very Little	Sometimes	Very Little	Sometimes	Often	Sometimes	Very Little	Sometimes	Never	Very Little	Sometimes	Sometimes	Sometimes	Sometimes
21	Male	Science	25,000-50,000 BDT	Bachelor	3	Nuclear family	Urban	No	No	Yes	No	No	Yes	Yes	No	No	Yes	3	Maintain social networks	Never	Never	Never	Never	Never	Never	Often	Never	Never	Very Little	Often	Never	Never	Sometimes	Often	Often	Never	Never	Never	Never	Sometimes	Often	Never	Never	Often	Often
23	Male	Science	25,000-50,000 BDT	Bachelor	4	Nuclear family	Urban	No	Yes	Yes	Yes	Yes	No	No	No	No	No	4	Education, no specific reason	Never	Never	Never	Sometimes	Never	Sometimes	Often	Never	Never	Often	Never	Never	Often	Sometimes	Sometimes	Never	Very Little	Never	Often	Often	Very Little	Never	Never	Often	Never	Very Little
25	Male	Business education	<25,000 BDT	Bachelor	10	Combined Family	Rural	Yes	Yes	Yes	Yes	Yes	Yes	Yes	Yes	No	Yes	5	There is no specific reason	Sometimes	Never	Very Little	Very Little	Sometimes	খুব Often	Sometimes	Very Little	Never	Often	Often	Sometimes	Sometimes	Sometimes	Sometimes	Sometimes	Sometimes	Sometimes	Sometimes	Sometimes	Sometimes	Sometimes	Sometimes	Sometimes	Sometimes	Sometimes
25	Male	Science	25,000-50,000 BDT	Bachelor	5	Nuclear family	Rural	No	No	No	Yes	No	Yes	Yes	Yes	No	Yes	2	Release from the stress of everyday life	Very Little	Never	Never	Often	Never	Never	Sometimes	Never	Never	Sometimes	Never	Never	Never	Never	Never	Never	Never	Never	Never	Never	Never	Never	Never	Never	Never	Never
25	Male	Business education	<25,000 BDT	Married	4	Nuclear family	Urban	No	No	No	No	No	Yes	Yes	No	No	No	9	passing time	Very Little	Very Little	Never	Never	Never	Very Little	Very Little	Never	Very Little	Never	Often	Often	Never	Never	Never	Often	Never	Never	Very Little	Never	Never	Sometimes	Often	Very Little	Often	Never
20	Woman	Science	25,000-50,000 BDT	Bachelor	5	Nuclear family	Rural	No	Yes	No	No	No	No	No	No	No	Yes	7	There is no specific reason	Never	Never	Never	Never	Very Little	Never	Often	Never	Often	Often	Often	Sometimes	Never	Never	Often	Often	Never	Very Little	Sometimes	Very Little	Often	Often	Sometimes	Very Little	Often	Often
23	Male	Science	25,000-50,000 BDT	Bachelor	5	Nuclear family	Urban	No	Yes	No	No	No	Yes	No	No	No	Yes	1	Maintaining social networks, no specific reason	Never	Never	Never	খুব Often	Never	Very Little	Often	Very Little	Very Little	Very Little	Often	Sometimes	Sometimes	Very Little	Sometimes	Sometimes	Very Little	Very Little	Very Little	Very Little	Often	Often	Very Little	Very Little	Often	Often
20	Woman	Science	25,000-50,000 BDT	Bachelor	4	Nuclear family	Urban	No	Yes	Yes	Yes	Yes	Yes	Yes	Yes	No	Yes	7	Education, maintaining social networks, passing time	Often	Often	Sometimes	Often	Often	Sometimes	Sometimes	Often	Often	Very Little	Sometimes	Sometimes	Sometimes	Sometimes	Sometimes	Sometimes	Often	Often	Sometimes	Sometimes	Very Little	Often	Often	Often	Sometimes	Very Little
20	Woman	Science	>50,000 BDT	Bachelor	5	Nuclear family	Urban	No	Yes	No	No	No	Yes	No	Yes	No	Yes	6	Education, maintaining a social network, relieving the stress of everyday life, passing time, no specific reason	Very Little	Never	Sometimes	Sometimes	Never	Never	Sometimes	Never	Never	Never	Sometimes	Often	Never	Never	Very Little	Often	Never	Never	Never	Never	Sometimes	Never	Sometimes	Never	Often	Very Little
24	Male	Business education	<25,000 BDT	Bachelor	7	Combined Family	Urban	No	Yes	Yes	Yes	Yes	Yes	Yes	No	No	No	3	Maintaining social networks, passing time, no specific reason	Sometimes	Very Little	Often	Very Little	খুব Often	খুব Often	Often	Often	Sometimes	Often	Sometimes	Often	Sometimes	Very Little	Very Little	Often	Often	Very Little	Very Little	Very Little	Never	Often	Often	Sometimes	Often	Very Little
20	Woman	Science	>50,000 BDT	Bachelor	5	Nuclear family	Urban	No	Yes	Yes	No	No	Yes	No	No	No	No	2	There is no specific reason	Never	Never	Never	Never	Never	Never	Often	Never	Never	Never	Often	Very Little	Never	Very Little	Never	Sometimes	Often	Very Little	Sometimes	Very Little	Never	Sometimes	Never	Sometimes	Often	Very Little
22	Male	Science	<25,000 BDT	Bachelor	4	Nuclear family	Rural	No	No	No	Yes	No	Yes	Yes	No	No	No	7	There is no specific reason	Often	Often	Often	Never	Often	Often	Sometimes	Sometimes	Sometimes	Sometimes	Very Little	Sometimes	Very Little	Sometimes	Sometimes	Sometimes	Sometimes	Very Little	Sometimes	Sometimes	Very Little	Very Little	Very Little	Very Little	Very Little	Very Little
23	Woman	Science	25,000-50,000 BDT	Bachelor	4	Nuclear family	Urban	No	No	Yes	No	No	Yes	Yes	No	No	No	5	passing time	Sometimes	Sometimes	Sometimes	Sometimes	Sometimes	Sometimes	Very Little	Often	Often	Very Little	Sometimes	Sometimes	Sometimes	Sometimes	Never	Very Little	Sometimes	Sometimes	Sometimes	Sometimes	Sometimes	Sometimes	Sometimes	Sometimes	Sometimes	Sometimes
24	Male	Science	25,000-50,000 BDT	Bachelor	5	Nuclear family	Rural	No	Yes	No	Yes	Yes	Yes	Yes	Yes	No	Yes	5	Business work, education, education, maintaining social networks, no specific reason	Very Little	Never	Sometimes	Never	Never	Often	Very Little	Never	Often	Often	Very Little	Sometimes	Very Little	Very Little	Sometimes	Sometimes	Sometimes	Sometimes	Very Little	Very Little	Very Little	Very Little	Sometimes	Very Little	Sometimes	Very Little
23	Male	Science	<25,000 BDT	Bachelor	4	Nuclear family	Rural	No	No	No	Yes	No	Yes	Yes	No	No	Yes	8	passing time	Never	Sometimes	Sometimes	Often	Very Little	খুব Often	Sometimes	Often	Sometimes	Sometimes	Often	Sometimes	Very Little	Very Little	Sometimes	Very Little	Sometimes	Often	Sometimes	Very Little	Never	Very Little	Never	Very Little	Sometimes	Sometimes
22	Woman	Science	25,000-50,000 BDT	Bachelor	10	Combined Family	Urban	No	No	Yes	No	No	Yes	Yes	No	No	No	4	Maintain social networks	Never	Often	খুব Often	Sometimes	Very Little	Often	Often	Sometimes	Never	Sometimes	Often	Sometimes	Often	Sometimes	Never	Often	Often	Sometimes	Very Little	Sometimes	Sometimes	Very Little	Often	Often	Often	Often
20	Woman	Science	25,000-50,000 BDT	Bachelor	5	Nuclear family	Urban	No	No	No	No	No	Yes	Yes	Yes	No	No	5	There is no specific reason	Sometimes	Sometimes	Sometimes	Often	Very Little	Very Little	Often	Never	Very Little	Sometimes	Often	Very Little	Very Little	Very Little	Never	Sometimes	Sometimes	Sometimes	Very Little	Sometimes	Sometimes	Often	Very Little	Very Little	Sometimes	Sometimes
19	Woman	Science	25,000-50,000 BDT	Bachelor	4	Nuclear family	Urban	No	Yes	No	No	No	No	No	No	No	No	3	There is no specific reason	Very Little	Never	Very Little	Sometimes	Never	Sometimes	Often	Never	Never	Never	Often	Often	Never	Sometimes	Sometimes	Often	Sometimes	Sometimes	Very Little	Never	Often	Often	Never	Very Little	Often	Sometimes
20	Woman	Science	25,000-50,000 BDT	Bachelor	5	Nuclear family	Urban	No	No	No	No	No	No	No	No	No	No	8	There is no specific reason	Very Little	Very Little	Very Little	Sometimes	Sometimes	Sometimes	Often	Never	Never	Never	Often	Often	Never	Never	Often	Often	Never	Very Little	Very Little	Never	Often	Sometimes	Never	Never	Very Little	Very Little
24	Woman	Business education	>50,000 BDT	Married	5	Nuclear family	Urban	No	No	Yes	No	Yes	Yes	Yes	No	No	No	4	passing time	Never	Never	Very Little	Sometimes	Often	Often	Very Little	Never	Very Little	Often	Very Little	Never	Very Little	Very Little	Often	Very Little	Often	Often	Often	Often	Very Little	Very Little	Very Little	Sometimes	Very Little	Very Little
18	Male	Science	<25,000 BDT	Bachelor	8	Combined Family	Rural	No	No	Yes	No	No	Yes	Yes	No	Yes	No	1	There is no specific reason	Never	Never	Never	Never	Never	Never	Often	Very Little	Sometimes	Sometimes	Often	Often	Very Little	Never	Never	Sometimes	Never	Never	Very Little	Sometimes	Never	Often	Never	Never	Often	Sometimes
19	Woman	Science	25,000-50,000 BDT	Bachelor	4	Nuclear family	Urban	No	No	No	No	No	Yes	Yes	Yes	No	No	4	There is no specific reason	Never	Never	Sometimes	Sometimes	Never	Never	Very Little	Never	Never	Very Little	Often	Very Little	Never	Very Little	Never	Often	Often	Sometimes	Often	Sometimes	Often	Often	Often	Sometimes	Often	Often
23	Woman	Business education	25,000-50,000 BDT	Bachelor	5	Combined Family	Rural	No	No	No	No	No	Yes	Yes	No	No	No	4	Education, maintaining social networks	Never	Very Little	Never	Never	Never	Never	Often	Never	Very Little	Often	Often	Often	Never	Very Little	Sometimes	Often	Never	Never	Never	Never	Often	Often	Very Little	Very Little	Often	Often
19	Woman	Science	25,000-50,000 BDT	Bachelor	4	Nuclear family	Urban	No	Yes	No	Yes	No	Yes	Yes	No	No	No	6	There is no specific reason	Very Little	Never	Sometimes	Sometimes	Very Little	Often	Often	Very Little	Never	Sometimes	Often	Very Little	Never	Never	Sometimes	Very Little	Never	Sometimes	Very Little	Very Little	Very Little	Very Little	Very Little	Very Little	Sometimes	Very Little
24	Male	Science	25,000-50,000 BDT	Bachelor	4	Nuclear family	Urban	No	No	No	Yes	No	Yes	Yes	No	No	Yes	4	There is no specific reason	Never	Never	Very Little	Very Little	Sometimes	Sometimes	Sometimes	Often	Often	Sometimes	Very Little	Very Little	Often	Never	Very Little	Often	Sometimes	Very Little	Sometimes	Sometimes	Never	Often	Sometimes	Sometimes	Often	Often
19	Woman	Science	25,000-50,000 BDT	Bachelor	4	Nuclear family	Rural	No	No	No	No	No	No	No	No	No	No	5	education	Very Little	Never	Often	Sometimes	Never	Often	Very Little	Sometimes	Never	Sometimes	Very Little	Very Little	Very Little	Very Little	Never	Very Little	Often	Sometimes	Often	Sometimes	Sometimes	Never	Often	Often	Very Little	Very Little
19	Woman	Science	25,000-50,000 BDT	Bachelor	4	Nuclear family	Rural	No	No	No	No	No	No	No	No	No	No	3	education	Very Little	Sometimes	Often	Never	Sometimes	Often	Very Little	Very Little	Very Little	Sometimes	Very Little	Very Little	Very Little	Very Little	Sometimes	Very Little	Sometimes	Very Little	Often	Sometimes	Very Little	Never	Sometimes	Sometimes	Sometimes	Very Little
23	Male	Science	25,000-50,000 BDT	Bachelor	6	Nuclear family	Urban	No	Yes	Yes	Yes	Yes	Yes	Yes	No	No	No	4	Education, maintaining social networks, passing time	Never	Never	Very Little	Sometimes	Very Little	Sometimes	Sometimes	Often	Sometimes	Sometimes	Sometimes	Very Little	Sometimes	Sometimes	Very Little	Sometimes	Sometimes	Very Little	Sometimes	Very Little	Sometimes	Sometimes	Sometimes	Sometimes	Sometimes	Sometimes
30	Male	Science	<25,000 BDT	Bachelor	3	Nuclear family	Urban	No	No	No	No	No	Yes	Yes	No	No	No	1	There is no specific reason	Sometimes	Sometimes	Very Little	Very Little	Never	Sometimes	Often	Never	Sometimes	Sometimes	Sometimes	Very Little	Very Little	Sometimes	Never	Never	Sometimes	Sometimes	Sometimes	Never	Often	Sometimes	Sometimes	Very Little	Sometimes	Very Little
24	Male	Science	25,000-50,000 BDT	Bachelor	5	Nuclear family	Urban	No	No	No	Yes	Yes	Yes	Yes	No	Yes	No	6	Business work, education, maintaining social networks, no specific reason	Sometimes	Sometimes	Sometimes	Sometimes	Sometimes	Sometimes	Sometimes	Sometimes	Sometimes	Sometimes	Sometimes	Sometimes	Sometimes	Sometimes	Sometimes	Sometimes	Sometimes	Sometimes	Sometimes	Sometimes	Sometimes	Sometimes	Sometimes	Sometimes	Sometimes	Sometimes
24	Male	Social science	25,000-50,000 BDT	Bachelor	8	Nuclear family	Urban	No	No	Yes	No	Yes	Yes	Yes	No	No	No	4	Education, maintaining social network, release from stress of daily life	Very Little	Sometimes	Very Little	Sometimes	Very Little	Sometimes	Sometimes	Sometimes	Very Little	Very Little	Very Little	Sometimes	Often	Very Little	Very Little	Sometimes	Sometimes	Sometimes	Sometimes	Very Little	Sometimes	Sometimes	Often	Sometimes	Very Little	Very Little
23	Woman	Science	<25,000 BDT	Bachelor	6	Nuclear family	Urban	No	Yes	Yes	Yes	Yes	Yes	Yes	No	Yes	No	7	Escape the stress of everyday life, pass the time	Very Little	Very Little	খুব Often	Often	Sometimes	Often	Sometimes	Often	Often	Very Little	Never	Never	Often	Often	Sometimes	Very Little	Often	Sometimes	Sometimes	Often	Never	Very Little	Often	Often	Very Little	Very Little
28	Male	Social science	<25,000 BDT	Married	4	Combined Family	Urban	Yes	Yes	Yes	No	No	Yes	Yes	No	No	No	8	Education, maintaining social networks, passing time	Very Little	Very Little	Sometimes	Sometimes	Often	Often	Often	Never	Never	Sometimes	Often	Very Little	Very Little	Very Little	Sometimes	Sometimes	Never	Never	Never	Never	Often	Often	Sometimes	Very Little	Often	Often
24	Male	Humanitarian studies	<25,000 BDT	Bachelor	4	Nuclear family	Rural	Yes	Yes	Yes	No	Yes	Yes	Yes	No	Yes	No	12	There is no specific reason	Sometimes	Never	Sometimes	খুব Often	খুব Often	খুব Often	Often	Sometimes	Sometimes	Very Little	Very Little	Often	Often	Sometimes	Never	Often	Very Little	Sometimes	Very Little	Sometimes	Never	Often	Sometimes	Often	Sometimes	Often
20	Male	Business education	<25,000 BDT	Bachelor	5	Nuclear family	Urban	No	Yes	Yes	No	Yes	Yes	Yes	No	Yes	Yes	7	Maintaining social networks, relieving the stress of everyday life, passing time, no specific reason	Never	Sometimes	খুব Often	খুব Often	খুব Often	খুব Often	Sometimes	Often	Often	Very Little	Never	Never	Often	Very Little	Never	Never	Often	Often	Often	Often	Never	Never	Often	Often	Very Little	Very Little
22	Woman	Science	25,000-50,000 BDT	Bachelor	6	Combined Family	Urban	No	Yes	Yes	Yes	No	Yes	Yes	No	Yes	Yes	3	Education, maintaining social network, release from stress of daily life	Sometimes	Very Little	Never	খুব Often	Often	Often	Often	Sometimes	Never	Very Little	Often	Never	Sometimes	Never	Often	Often	Often	Sometimes	Often	Often	Very Little	Never	Never	Often	Never	Never
23	Woman	Business education	<25,000 BDT	Bachelor	7	Combined Family	Rural	No	Yes	No	No	No	Yes	Yes	No	No	Yes	6	Education, maintaining social networks, relieving the stress of everyday life, passing time	Never	Very Little	Sometimes	খুব Often	Sometimes	Often	Often	Never	Never	Never	Sometimes	Often	Very Little	Sometimes	Often	Often	Sometimes	Very Little	Never	Very Little	Very Little	Sometimes	Sometimes	Very Little	Sometimes	Sometimes
26	Woman	Social science	25,000-50,000 BDT	Married	6	Combined Family	Urban	Yes	No	Yes	Yes	Yes	Yes	Yes	Yes	No	Yes	5	Release from the stress of everyday life	Sometimes	Sometimes	Often	Sometimes	Sometimes	Often	Often	Sometimes	Sometimes	Sometimes	Very Little	Very Little	Sometimes	Sometimes	Often	Sometimes	Very Little	Very Little	Very Little	Very Little	Very Little	Sometimes	Often	Often	Very Little	Very Little
21	Male	Science	>50,000 BDT	Bachelor	4	Nuclear family	Urban	No	No	Yes	Yes	Yes	Yes	Yes	Yes	Yes	Yes	6	Maintaining social networks, relieving the stress of everyday life, passing time, no specific reason	Often	Often	Often	Very Little	Sometimes	Very Little	Sometimes	Often	Never	Sometimes	Never	Very Little	Never	Very Little	Never	Sometimes	Often	Sometimes	Sometimes	Often	Never	Very Little	Often	Often	Never	Never
26	Woman	Social science	>50,000 BDT	Married	3	Nuclear family	Urban	Yes	No	Yes	No	No	Yes	Yes	No	No	Yes	4	education	Never	Sometimes	Never	Often	Very Little	Very Little	Often	Never	Very Little	Very Little	Often	Often	Very Little	Often	Very Little	Very Little	Very Little	Often	Very Little	Never	Sometimes	Very Little	Sometimes	Very Little	Often	Sometimes
22	Woman	Business education	<25,000 BDT	Bachelor	3	Nuclear family	Urban	No	No	No	Yes	Yes	Yes	No	No	No	No	6	There is no specific reason	Sometimes	Very Little	Sometimes	Often	Sometimes	Often	Very Little	Often	Never	Sometimes	Very Little	Very Little	Very Little	Very Little	Very Little	Often	Often	Often	Sometimes	Often	Very Little	Very Little	Sometimes	Often	Often	Very Little
23	Woman	Science	25,000-50,000 BDT	Married	5	Combined Family	Urban	No	Yes	No	Yes	Yes	Yes	Yes	No	No	No	6	passing time	Very Little	Sometimes	Often	Often	Sometimes	Often	Often	Sometimes	Often	Often	Never	Never	Sometimes	Never	Sometimes	Sometimes	Often	Often	Often	Often	Very Little	Sometimes	Often	Often	Sometimes	Sometimes
20	Woman	Humanitarian studies	<25,000 BDT	Bachelor	6	Nuclear family	Rural	No	Yes	No	No	Yes	Yes	Yes	No	No	No	3	There is no specific reason	Sometimes	Sometimes	Often	Sometimes	Very Little	Very Little	Very Little	Often	Sometimes	Often	Never	Very Little	Often	Sometimes	Never	Very Little	Often	Often	Often	Often	Never	Very Little	Often	Sometimes	Very Little	Very Little
24	Woman	Science	>50,000 BDT	Bachelor	4	Nuclear family	Urban	No	Yes	Yes	Yes	Yes	Yes	Yes	No	No	Yes	8	Education, relief from the stress of everyday life, passing time, no specific reason	খুব Often	খুব Often	Often	খুব Often	Never	Often	Often	Often	Sometimes	Never	Often	Very Little	Sometimes	Often	Sometimes	Often	Often	Often	Often	Often	Never	Never	Often	Sometimes	Sometimes	Very Little
23	Woman	Science	25,000-50,000 BDT	Bachelor	4	Nuclear family	Urban	No	Yes	No	No	No	Yes	No	Yes	No	No	14	passing time	Very Little	Sometimes	Sometimes	Often	Very Little	Often	Often	Never	Never	Often	Often	Often	Never	Very Little	Often	Often	Very Little	Very Little	Never	Never	Often	Often	Very Little	Never	Often	Often
20	Woman	Science	>50,000 BDT	Bachelor	3	Nuclear family	Urban	No	Yes	Yes	Yes	Yes	Yes	Yes	No	No	Yes	5	Maintain social networks	Never	Sometimes	Often	Often	Sometimes	খুব Often	Often	Sometimes	Never	Often	Very Little	Very Little	Never	Never	Never	Very Little	Often	Often	Very Little	Often	Very Little	Very Little	Often	Often	Very Little	Very Little
23	Male	Business education	>50,000 BDT	Bachelor	3	Nuclear family	Urban	No	Yes	Yes	Yes	No	Yes	Yes	No	No	No	13	Education, maintaining social networks, relieving the stress of everyday life, passing time	Sometimes	Never	Often	Often	Sometimes	Sometimes	Often	Sometimes	Never	Very Little	Often	Often	Never	Never	Never	Often	Very Little	Never	Very Little	Never	Often	Often	Very Little	Never	Often	Often
24	Woman	Humanitarian studies	25,000-50,000 BDT	Bachelor	5	Nuclear family	Urban	No	Yes	Yes	Yes	Yes	Yes	No	No	No	Yes	12	passing time	Never	Very Little	Very Little	Sometimes	Never	Sometimes	Sometimes	Often	Often	Often	Never	Never	Never	Very Little	Never	Very Little	Often	Often	Often	Often	Very Little	Very Little	Often	Often	Very Little	Very Little
25	Male	Social science	<25,000 BDT	Bachelor	4	Combined Family	Rural	No	No	Yes	No	No	Yes	Yes	No	No	No	5	passing time	Sometimes	Often	Never	Sometimes	Never	খুব Often	Often	Very Little	Never	Very Little	Sometimes	Never	Very Little	Never	Never	Sometimes	Sometimes	Very Little	Often	Sometimes	Never	Sometimes	Often	Sometimes	Often	Often
20	Woman	Science	25,000-50,000 BDT	Bachelor	5	Nuclear family	Rural	No	No	No	No	No	Yes	Yes	No	No	No	2	Education, maintaining social networks, relieving the stress of everyday life, passing time	Sometimes	Never	Never	Sometimes	Never	Sometimes	Often	Often	Often	Often	Never	Very Little	Often	Very Little	Very Little	Never	Often	Often	Often	Often	Never	Never	Sometimes	Often	Very Little	Never
20	Male	Science	25,000-50,000 BDT	Bachelor	5	Nuclear family	Urban	No	Yes	Yes	Yes	Yes	Yes	Yes	Yes	No	No	9	Education, maintaining social networks, relieving the stress of everyday life, passing time	Very Little	Sometimes	Very Little	Sometimes	Never	Very Little	Often	Very Little	Very Little	Sometimes	Very Little	Sometimes	Never	Very Little	Never	Very Little	Never	Very Little	Never	Very Little	Very Little	Very Little	Very Little	Very Little	Very Little	Very Little
22	Male	Science	<25,000 BDT	Bachelor	4	Nuclear family	Rural	Yes	No	No	No	No	Yes	Yes	No	No	No	5	passing time	Never	Never	Sometimes	খুব Often	Sometimes	Often	Sometimes	Sometimes	Sometimes	Sometimes	Often	Very Little	Sometimes	Sometimes	Sometimes	Sometimes	Never	Sometimes	Sometimes	Sometimes	Sometimes	Sometimes	Often	Sometimes	Often	Often
22	Male	Business education	<25,000 BDT	Bachelor	3	Nuclear family	Urban	No	Yes	Yes	Yes	Yes	Yes	Yes	Yes	No	No	17	Passing time, no specific reason	Never	Never	Never	খুব Often	খুব Often	খুব Often	Often	Often	Never	Never	Never	Never	Never	Never	Often	Never	Often	Never	Often	Often	Never	Never	Often	Often	Never	Never
23	Woman	Business education	<25,000 BDT	Bachelor	4	Nuclear family	Urban	No	Yes	Yes	No	Yes	Yes	Yes	No	No	No	15	passing time	Often	Never	Sometimes	খুব Often	Often	Often	Very Little	Sometimes	Sometimes	Often	Never	Very Little	Very Little	Often	Never	Never	Sometimes	Sometimes	Often	Sometimes	Never	Never	Never	Often	Never	Very Little
24	Male	Social science	>50,000 BDT	Bachelor	5	Nuclear family	Rural	No	Yes	Yes	Yes	Yes	Yes	No	No	No	No	10	There is no specific reason	Never	Never	Sometimes	Never	Sometimes	Often	Often	Very Little	Very Little	Sometimes	Sometimes	Very Little	Never	Very Little	Sometimes	Sometimes	Sometimes	Sometimes	Sometimes	Sometimes	Very Little	Very Little	Often	Sometimes	Sometimes	Sometimes
23	Woman	Business education	>50,000 BDT	Bachelor	4	Nuclear family	Urban	No	Yes	Yes	No	No	Yes	Yes	No	Yes	Yes	4	Education, maintaining social networks, passing time, no specific reason	Very Little	Often	Never	Very Little	Never	Sometimes	Sometimes	Often	Sometimes	Sometimes	Very Little	Sometimes	Sometimes	Often	Never	Often	Never	Often	Sometimes	Sometimes	Often	Often	Often	Often	Very Little	Sometimes
22	Woman	Business education	25,000-50,000 BDT	Bachelor	4	Nuclear family	Urban	No	No	No	No	No	Yes	Yes	No	No	No	3.5	Business work, education, education, maintaining social network, passing time	Very Little	Never	Very Little	Sometimes	Never	Very Little	Sometimes	Never	Never	Very Little	Often	Very Little	Never	Very Little	Never	Never	Never	Sometimes	Very Little	Never	Sometimes	Sometimes	Never	Very Little	Sometimes	Sometimes
22	Woman	Business education	25,000-50,000 BDT	Bachelor	5	Nuclear family	Urban	No	Yes	Yes	Yes	Yes	Yes	Yes	Yes	Yes	Yes	3	Release from the stress of everyday life	Never	Never	Often	Never	Never	Never	Very Little	Never	Never	Sometimes	Very Little	Never	Never	Never	Sometimes	Never	Sometimes	Sometimes	Sometimes	Sometimes	Never	Never	Sometimes	Often	Very Little	Very Little
22	Woman	Social science	<25,000 BDT	Bachelor	9	Nuclear family	Urban	No	No	Yes	No	No	Yes	Yes	Yes	No	No	4	Release from the stress of everyday life	Never	Very Little	Often	Very Little	Never	Often	Often	Never	Never	Very Little	Often	Often	Never	Never	Never	Very Little	Very Little	Often	Very Little	Never	Very Little	Often	Never	Often	Sometimes	Very Little
24	Woman	Social science	>50,000 BDT	Bachelor	4	Nuclear family	Urban	No	Yes	Yes	No	Yes	Yes	Yes	Yes	No	No	4	Maintaining social networks, passing time, no specific reason	Sometimes	Sometimes	Often	Very Little	Often	খুব Often	Sometimes	Often	Often	Very Little	Very Little	Very Little	Often	Sometimes	Sometimes	Very Little	Often	Often	Often	Often	Very Little	Never	Often	Often	Very Little	Never
21	Woman	Business education	25,000-50,000 BDT	Bachelor	10	Combined Family	Rural	No	Yes	No	Yes	Yes	Yes	Yes	No	No	No	7	passing time	Very Little	Never	Very Little	Very Little	Very Little	Often	Very Little	Very Little	Never	Often	Never	Never	Never	Never	Very Little	Very Little	Often	Often	Often	Often	Never	Never	Often	Often	Never	Very Little
28	Male	Science	<25,000 BDT	Bachelor	3	Nuclear family	Urban	Yes	No	Yes	Yes	Yes	Yes	No	No	No	No	12	Maintain social networks	Very Little	Sometimes	খুব Often	Sometimes	Never	Never	Often	Often	Often	Sometimes	Often	Often	Never	Never	Never	Often	Often	Never	Never	Never	Never	Very Little	Often	Often	Never	Never
30	Woman	Science	25,000-50,000 BDT	Married	4	Nuclear family	Urban	Yes	Yes	Yes	No	Yes	Yes	Yes	No	No	Yes	7	passing time	Often	Often	Sometimes	খুব Often	Often	খুব Often	Often	Often	Often	Very Little	Very Little	Very Little	Very Little	Very Little	Never	Sometimes	Often	Often	Often	Often	Never	Very Little	Often	Often	Never	Very Little
28	Woman	Science	25,000-50,000 BDT	Married	4	Nuclear family	Urban	No	Yes	No	No	No	Yes	No	No	No	Yes	3	There is no specific reason	Sometimes	Very Little	Sometimes	Sometimes	Sometimes	Often	Often	Never	Often	Sometimes	Never	Sometimes	Sometimes	Sometimes	Often	Sometimes	Often	Sometimes	Often	Sometimes	Very Little	Sometimes	Often	Sometimes	Sometimes	Sometimes
24	Male	Science	25,000-50,000 BDT	Bachelor	7	Combined Family	Urban	No	No	Yes	No	No	Yes	No	No	No	Yes	6	Education, maintaining social network, no specific reason	Very Little	Sometimes	Very Little	Often	Very Little	Very Little	Often	Never	Never	Very Little	Often	Sometimes	Sometimes	Sometimes	Often	Often	Often	Sometimes	Sometimes	Very Little	Sometimes	Often	Very Little	Very Little	Often	Often
22	Woman	Science	25,000-50,000 BDT	Bachelor	4	Nuclear family	Urban	No	No	No	No	Yes	No	Yes	No	No	No	8	passing time	Very Little	Sometimes	Never	Often	Never	Very Little	Often	Sometimes	Very Little	Very Little	Often	Often	Very Little	Often	Often	Often	Very Little	Very Little	Often	Never	Often	Often	Never	Very Little	Often	Often
26	Male	Science	25,000-50,000 BDT	Bachelor	6	Combined Family	Urban	No	No	No	No	No	No	No	No	No	No	5	Maintain social networks	Sometimes	Sometimes	Sometimes	Sometimes	Sometimes	Sometimes	Sometimes	Very Little	Sometimes	Sometimes	Sometimes	Often	Often	Sometimes	Sometimes	Sometimes	Sometimes	Often	Sometimes	Very Little	Sometimes	Very Little	Often	Often	Sometimes	Very Little
24	Male	Science	>50,000 BDT	Bachelor	3	Nuclear family	Urban	No	Yes	Yes	No	No	Yes	Yes	No	No	No	10	passing time	Never	Never	Sometimes	Never	Sometimes	Sometimes	Sometimes	Often	Very Little	Sometimes	Often	Sometimes	Very Little	Sometimes	Very Little	Often	Sometimes	Sometimes	Often	Sometimes	Never	Often	Very Little	Sometimes	Often	Very Little
27	Male	Science	25,000-50,000 BDT	Bachelor	4	Nuclear family	Urban	No	Yes	Yes	No	Yes	Yes	No	No	No	Yes	2	Maintain social networks	Never	Never	Sometimes	Never	Never	Never	Often	Never	Never	Never	Often	Often	Never	Never	Often	Often	Never	Never	Never	Never	Often	Often	Very Little	Very Little	Often	Often
16	Male	Science	>50,000 BDT	Bachelor	5	Nuclear family	Urban	No	No	No	No	Yes	Yes	Yes	Yes	No	Yes	3	Maintaining social networks, passing time, no specific reason	Never	Sometimes	Very Little	Often	Never	Never	Often	Often	Often	Often	Often	Sometimes	Never	Sometimes	Very Little	Sometimes	Very Little	Very Little	Sometimes	Never	Sometimes	Sometimes	Very Little	Very Little	Never	Sometimes
24	Woman	Science	<25,000 BDT	Bachelor	6	Nuclear family	Rural	No	Yes	Yes	Yes	Yes	Yes	Yes	No	Yes	Yes	8	There is no specific reason	Sometimes	Sometimes	Often	Sometimes	Very Little	খুব Often	Very Little	Often	Sometimes	Often	Very Little	Very Little	Very Little	Never	Often	Never	Often	Often	Often	Often	Never	Sometimes	Sometimes	Sometimes	Never	Very Little
22	Woman	Social science	<25,000 BDT	Bachelor	4	Nuclear family	Rural	No	Yes	Yes	No	Yes	Yes	Yes	No	Yes	No	10	Maintaining social networks, relieving the stress of everyday life, passing time	Often	Often	Often	খুব Often	Sometimes	Sometimes	Very Little	Often	Often	Sometimes	Often	Often	Often	Often	Never	Never	Often	Often	Often	Often	Very Little	Very Little	Sometimes	Often	Very Little	Very Little
22	Woman	Science	<25,000 BDT	Bachelor	4	Nuclear family	Urban	No	Yes	Yes	Yes	Yes	Yes	Yes	No	Yes	No	1	Relief from the stress of everyday life, passing time, no specific reason	Never	Sometimes	খুব Often	Very Little	খুব Often	খুব Often	Very Little	Very Little	Very Little	Very Little	Very Little	Never	Very Little	Very Little	Never	Very Little	Sometimes	Very Little	Often	Sometimes	Often	Very Little	Often	Often	Very Little	Very Little
23	Woman	Science	25,000-50,000 BDT	Bachelor	4	Nuclear family	Urban	No	Yes	No	No	Yes	Yes	Yes	No	No	No	6	passing time	Often	Very Little	Sometimes	খুব Often	Sometimes	Often	Very Little	Sometimes	Never	Sometimes	Sometimes	Never	Very Little	Very Little	Never	Very Little	Never	Very Little	Very Little	Often	Sometimes	Very Little	Very Little	Often	Very Little	Very Little
18	Woman	Humanitarian studies	25,000-50,000 BDT	Bachelor	5	Nuclear family	Urban	No	Yes	No	No	Yes	No	No	No	Yes	Yes	5	passing time	Never	Sometimes	Sometimes	Sometimes	Never	Sometimes	Never	Often	Sometimes	Sometimes	Sometimes	Never	Never	Sometimes	Never	Sometimes	Often	Often	Often	Often	Never	Very Little	Sometimes	Never	Sometimes	Sometimes
22	Woman	Science	<25,000 BDT	Bachelor	4	Nuclear family	Urban	No	Yes	Yes	Yes	Yes	Yes	Yes	No	Yes	No	6	passing time	Sometimes	Sometimes	খুব Often	খুব Often	Never	Sometimes	Often	Sometimes	Very Little	Often	Very Little	Very Little	Very Little	Very Little	Very Little	Often	Often	Sometimes	Sometimes	Often	Never	Very Little	Often	Often	Very Little	Very Little
22	Woman	Business education	25,000-50,000 BDT	Bachelor	5	Nuclear family	Urban	No	No	Yes	Yes	Yes	No	Yes	No	No	No	7	Business work, education, relief from the stress of daily life, passing time	Never	Very Little	Often	খুব Often	Very Little	Sometimes	Very Little	Sometimes	Sometimes	Sometimes	Very Little	Never	Very Little	Very Little	Never	Sometimes	Sometimes	Sometimes	Sometimes	Sometimes	Very Little	Sometimes	Sometimes	Sometimes	Very Little	Very Little
23	Woman	Science	<25,000 BDT	Bachelor	4	Nuclear family	Urban	No	No	Yes	Yes	Yes	Yes	Yes	Yes	Yes	No	4	Release from the stress of everyday life	Often	Sometimes	খুব Often	Sometimes	Very Little	Very Little	Very Little	Often	Often	Often	Very Little	Very Little	Sometimes	Often	Sometimes	Very Little	Often	Often	Often	Often	Very Little	Never	Sometimes	Often	Very Little	Never
23	Woman	Humanitarian studies	25,000-50,000 BDT	Bachelor	3	Nuclear family	Urban	No	Yes	Yes	No	Yes	Yes	Yes	Yes	Yes	No	3	Education, maintaining social networks	Never	Never	Never	Sometimes	Very Little	Sometimes	Sometimes	Very Little	Very Little	Very Little	Often	Very Little	Very Little	Sometimes	Sometimes	Very Little	Very Little	Very Little	Sometimes	Sometimes	Often	Often	Often	Sometimes	Often	Often
24	Woman	Science	<25,000 BDT	Bachelor	5	Nuclear family	Urban	No	Yes	Yes	No	No	No	No	No	No	Yes	2	Maintain social networks	Very Little	Never	Very Little	Often	Never	Never	Often	Never	Never	Never	Sometimes	Sometimes	Never	Sometimes	Often	Sometimes	Never	Sometimes	Never	Never	Sometimes	Sometimes	Sometimes	Never	Often	Sometimes
22	Male	Science	>50,000 BDT	Bachelor	6	Nuclear family	Urban	No	Yes	Yes	No	Yes	Yes	Yes	Yes	No	No	3	Release from the stress of everyday life	Never	Never	Sometimes	Never	Never	Never	Often	Very Little	Often	Often	Often	Very Little	Never	Never	Often	Very Little	Often	Very Little	Often	Often	Never	Very Little	Often	Often	Very Little	Very Little
22	Woman	Social science	<25,000 BDT	Bachelor	4	Nuclear family	Rural	No	Yes	No	No	No	Yes	Yes	No	Yes	No	8	There is no specific reason	Never	Very Little	Very Little	Sometimes	Never	Sometimes	Sometimes	Sometimes	Very Little	Very Little	Often	Very Little	Never	Never	Very Little	Never	Never	Never	Very Little	Very Little	Very Little	Never	Never	Very Little	Very Little	Never
22	Woman	Humanitarian studies	25,000-50,000 BDT	Bachelor	4	Nuclear family	Urban	No	No	Yes	No	No	Yes	Yes	No	Yes	No	5	Maintain social networks	Sometimes	Often	Often	Very Little	Never	Sometimes	Often	Often	Very Little	Often	Often	Never	Very Little	Never	Often	Often	Very Little	Sometimes	Never	Sometimes	Never	Sometimes	Never	Often	Sometimes	Very Little
20	Male	Social science	25,000-50,000 BDT	Bachelor	5	Nuclear family	Urban	No	No	No	No	No	Yes	Yes	Yes	No	Yes	3	education	Very Little	Very Little	Very Little	Sometimes	Very Little	Sometimes	Often	Sometimes	Never	Sometimes	Very Little	Never	Very Little	Sometimes	Never	Sometimes	Often	Never	Very Little	Very Little	Never	Often	Never	Often	Very Little	Sometimes
20	Woman	Social science	25,000-50,000 BDT	Bachelor	5	Nuclear family	Urban	No	No	Yes	Yes	Yes	Yes	Yes	Yes	Yes	Yes	9	Release from the stress of everyday life	Very Little	Often	খুব Often	Never	Often	খুব Often	Very Little	Often	Very Little	Never	Never	Very Little	Often	Often	Never	Sometimes	Often	Often	Often	Often	Never	Very Little	Sometimes	Often	Sometimes	Sometimes
23	Woman	Science	>50,000 BDT	Bachelor	5	Nuclear family	Urban	No	No	No	Yes	Yes	Yes	Yes	Yes	Yes	Yes	2	education	Never	Never	Never	Never	Never	Sometimes	Often	Often	Sometimes	Often	Often	Very Little	Very Little	Often	Often	Often	Sometimes	Sometimes	Never	Sometimes	Often	Very Little	Sometimes	Often	Sometimes	Sometimes
24	Male	Science	25,000-50,000 BDT	Bachelor	5	Nuclear family	Urban	No	Yes	Yes	No	No	Yes	Yes	Yes	No	No	1	Maintain social networks	Often	Never	Never	Never	Never	Never	Often	Very Little	Never	Never	Often	Sometimes	Never	Very Little	Sometimes	Sometimes	Very Little	Never	Never	Sometimes	Very Little	Very Little	Often	Often	Often	Often
25	Woman	Science	<25,000 BDT	Bachelor	7	Combined Family	Urban	No	Yes	No	No	No	Yes	Yes	No	Yes	Yes	3.5	education	Very Little	Never	Very Little	Often	Often	Sometimes	Often	Never	Never	Sometimes	Sometimes	Sometimes	Very Little	Very Little	Sometimes	Very Little	Sometimes	Sometimes	Sometimes	Sometimes	Sometimes	Very Little	Very Little	Never	Sometimes	Very Little
22	Male	Science	25,000-50,000 BDT	Bachelor	4	Nuclear family	Rural	No	No	Yes	No	Yes	Yes	Yes	No	No	No	6	There is no specific reason	Very Little	Very Little	Very Little	Often	Very Little	Often	Often	Never	Sometimes	Often	Often	Often	Sometimes	Very Little	Very Little	Often	Often	Often	Often	Very Little	Sometimes	Never	Very Little	Often	Very Little	Very Little
26	Male	Science	25,000-50,000 BDT	Bachelor	5	Nuclear family	Urban	No	No	No	Yes	No	Yes	Yes	Yes	No	Yes	4	Education, maintaining social networks, passing time	Very Little	Very Little	Very Little	Sometimes	Often	Sometimes	Often	Never	Never	Never	Often	Often	Never	Never	Very Little	Often	Sometimes	Never	Sometimes	Never	Sometimes	Often	Sometimes	Never	Often	Often
23	Woman	Science	>50,000 BDT	Bachelor	5	Nuclear family	Urban	No	Yes	Yes	Yes	Yes	Yes	Yes	No	Yes	No	5	Passing time, no specific reason	Sometimes	Very Little	Sometimes	খুব Often	Very Little	খুব Often	Sometimes	Often	Often	Very Little	Very Little	Sometimes	Often	Sometimes	Sometimes	Often	Often	Often	Very Little	Often	Very Little	Very Little	Often	Often	Very Little	Very Little
22	Woman	Science	>50,000 BDT	Bachelor	4	Nuclear family	Urban	No	No	Yes	No	No	No	Yes	No	No	Yes	3	Maintain social networks	Never	Never	Sometimes	Very Little	Never	Never	Often	Never	Sometimes	Sometimes	Never	Never	Sometimes	Often	Often	Very Little	Often	Sometimes	Never	Often	Often	Never	Never	Often	Often	Often
28	Male	Humanitarian studies	25,000-50,000 BDT	Bachelor	5	Nuclear family	Rural	No	No	No	No	No	Yes	Yes	No	No	No	3	Escape the stress of everyday life, pass the time	Sometimes	Sometimes	Very Little	Sometimes	Often	Sometimes	Very Little	Very Little	Very Little	Sometimes	Very Little	Sometimes	Very Little	Very Little	Sometimes	Often	Very Little	Very Little	Sometimes	Very Little	Sometimes	Very Little	Very Little	Very Little	Very Little	Very Little
27	Male	Science	<25,000 BDT	Bachelor	5	Nuclear family	Urban	No	No	No	No	No	No	Yes	No	No	Yes	4	Education, maintaining a social network, relieving the stress of everyday life, passing time, no specific reason	Never	Very Little	Very Little	Very Little	Very Little	Very Little	Often	Very Little	Often	Very Little	Often	Very Little	Very Little	Very Little	Never	Often	Never	Often	Very Little	Never	Sometimes	Very Little	Never	Never	Often	Sometimes
21	Male	Science	>50,000 BDT	Bachelor	5	Nuclear family	Urban	No	No	No	Yes	Yes	Yes	Yes	No	No	Yes	1	Passing time, no specific reason	Often	Often	Sometimes	খুব Often	Often	খুব Often	Sometimes	Never	Never	Sometimes	Often	Never	Often	Often	Often	Often	Sometimes	Sometimes	Never	Sometimes	Often	Often	Often	Often	Often	Often
27	Male	Business education	<25,000 BDT	Married	7	Combined Family	Rural	No	Yes	No	No	No	No	No	No	No	No	2	There is no specific reason	Never	Very Little	Never	Sometimes	Never	Never	Often	Never	Often	Never	Often	Very Little	Sometimes	Very Little	Sometimes	Sometimes	Very Little	Never	Often	Often	Very Little	Often	Never	Often	Often	Sometimes
22	Male	Science	<25,000 BDT	Bachelor	6	Combined Family	Urban	No	Yes	Yes	No	No	Yes	No	No	No	Yes	7	Education, maintaining social network, no specific reason	Very Little	Never	Sometimes	Sometimes	খুব Often	Often	Often	Very Little	Never	Often	Often	Often	Sometimes	Sometimes	Never	Often	Never	Sometimes	Sometimes	Never	Often	Sometimes	Sometimes	Sometimes	Often	Sometimes
24	Woman	Science	>50,000 BDT	Bachelor	5	Nuclear family	Urban	No	No	Yes	Yes	Yes	Yes	Yes	No	Yes	No	2	education	Never	Never	Sometimes	Often	Never	Often	Never	Often	Often	Never	Never	Never	Often	Often	Never	Often	Often	Often	Often	Often	Never	Often	Often	Often	Often	Often
22	Woman	Science	>50,000 BDT	Bachelor	4	Nuclear family	Urban	No	Yes	No	No	Yes	Yes	Yes	No	No	Yes	10	Education, passage of time, no specific reason	Very Little	Sometimes	খুব Often	খুব Often	Sometimes	খুব Often	Sometimes	Sometimes	Very Little	Sometimes	Often	Very Little	Sometimes	Often	Sometimes	Often	Sometimes	Never	Often	Sometimes	Sometimes	Sometimes	Often	Often	Sometimes	Sometimes
25	Male	Business education	>50,000 BDT	Bachelor	6	Nuclear family	Urban	No	Yes	Yes	No	Yes	Yes	Yes	Yes	No	No	12	Business work, education	Sometimes	Never	Sometimes	Very Little	Very Little	Very Little	Sometimes	Never	Never	Very Little	Sometimes	Often	Sometimes	Very Little	Sometimes	Very Little	Sometimes	Sometimes	Very Little	Sometimes	Very Little	Very Little	Sometimes	Very Little	Very Little	Very Little
24	Male	Science	25,000-50,000 BDT	Bachelor	5	Nuclear family	Urban	No	No	No	No	No	No	No	No	No	No	5	There is no specific reason	Very Little	Never	Very Little	খুব Often	Never	Often	Very Little	Sometimes	Never	Sometimes	Very Little	Never	Very Little	Sometimes	Sometimes	Sometimes	Often	Sometimes	Very Little	Often	Very Little	Never	Sometimes	Very Little	Very Little	Very Little
28	Male	Science	>50,000 BDT	Married	8	Combined Family	Urban	Yes	Yes	Yes	No	Yes	Yes	Yes	No	No	No	2	Business work, education, education, maintaining social network, relief from daily life stress, no specific reason	Often	Sometimes	Sometimes	Sometimes	Very Little	Sometimes	Sometimes	Often	Sometimes	Often	Sometimes	Very Little	Sometimes	Sometimes	Sometimes	Sometimes	Sometimes	Sometimes	Very Little	Sometimes	Sometimes	Sometimes	Sometimes	Sometimes	Sometimes	Sometimes
22	Male	Science	<25,000 BDT	Bachelor	4	Nuclear family	Rural	No	No	No	No	Yes	No	Yes	No	No	No	5	Education, passage of time, no specific reason	Often	Never	Very Little	Often	Very Little	Sometimes	Often	Sometimes	Sometimes	Sometimes	Never	Very Little	Never	Never	Very Little	Sometimes	Never	Never	Very Little	Never	Sometimes	Often	Very Little	Very Little	Often	Very Little
29	Woman	Science	25,000-50,000 BDT	Bachelor	5	Nuclear family	Urban	Yes	Yes	Yes	No	Yes	Yes	Yes	Yes	No	No	7	Education, passage of time, no specific reason	Very Little	Never	Sometimes	Often	Never	Often	Never	Often	Sometimes	Very Little	Very Little	Never	Sometimes	Often	Never	Very Little	Never	Very Little	Often	Often	Never	Never	Never	Often	Never	Sometimes
32	Male	Humanitarian studies	<25,000 BDT	Married	6	Combined Family	Urban	No	No	No	No	No	Yes	Yes	No	No	Yes	12	Business work, education, education, maintaining social network	খুব Often	Often	Never	Never	Very Little	Sometimes	Never	Very Little	Never	Never	Often	Never	Often	Never	Never	Sometimes	Never	Often	Often	Very Little	Never	Never	Never	Never	Never	Never
25	Woman	Science	<25,000 BDT	Married	5	Nuclear family	Urban	No	No	Yes	No	Yes	Yes	Yes	No	Yes	No	7	passing time	Sometimes	Very Little	Often	Often	Often	খুব Often	Often	Sometimes	Very Little	Never	Never	Sometimes	Often	Very Little	Very Little	Sometimes	Often	Sometimes	Sometimes	Often	Sometimes	Very Little	Often	Often	Sometimes	Sometimes
20	Male	Science	>50,000 BDT	Bachelor	4	Nuclear family	Urban	No	No	No	No	No	Yes	No	No	No	Yes	2	Education, relief from the stress of daily life	Very Little	Never	Very Little	Sometimes	Never	Often	Very Little	Sometimes	Never	Very Little	Never	Very Little	Very Little	Often	Never	Very Little	Very Little	Sometimes	Very Little	Sometimes	Very Little	Never	Sometimes	Sometimes	Very Little	Very Little
25	Woman	Science	>50,000 BDT	Bachelor	4	Nuclear family	Urban	No	No	Yes	No	No	Yes	Yes	No	No	Yes	6	Maintain social networks	Never	Never	Very Little	খুব Often	Never	Often	Often	Very Little	Never	Very Little	Often	Sometimes	Never	Very Little	Sometimes	Often	Very Little	Very Little	Never	Sometimes	Sometimes	Very Little	Often	Very Little	Often	Often
23	Woman	Science	<25,000 BDT	Bachelor	6	Nuclear family	Rural	No	No	No	Yes	Yes	Yes	Yes	No	No	No	6	Education, relief from the stress of everyday life, passing time	Sometimes	Never	খুব Often	খুব Often	Often	Sometimes	Sometimes	Often	Often	Often	Sometimes	Very Little	Often	Sometimes	Sometimes	Never	Often	Often	Sometimes	Often	Never	Never	Often	Often	Never	Very Little
22	Woman	Science	>50,000 BDT	Bachelor	4	Nuclear family	Urban	No	Yes	Yes	Yes	No	Yes	Yes	No	No	No	15	Education, maintaining a social network, relieving the stress of everyday life, passing time, no specific reason	Never	Never	Never	Never	Never	Never	Often	Never	Never	Very Little	Often	Very Little	Never	Very Little	Sometimes	Often	Never	Never	Never	Never	Often	Often	Never	Never	Often	Often
24	Male	Science	<25,000 BDT	Bachelor	6	Combined Family	Rural	No	No	No	No	No	Yes	No	No	No	No	2	Maintain social networks	Very Little	Very Little	Never	Sometimes	Never	Sometimes	Often	Sometimes	Very Little	Very Little	Sometimes	Often	Sometimes	Sometimes	Never	Very Little	Very Little	Very Little	Very Little	Very Little	Sometimes	Very Little	Very Little	Very Little	Sometimes	Sometimes
23	Male	Science	>50,000 BDT	Bachelor	6	Nuclear family	Rural	No	No	Yes	Yes	Yes	Yes	Yes	Yes	No	Yes	1	Education, maintaining social network, release from stress of daily life	Very Little	Never	Sometimes	Very Little	Never	Sometimes	Often	Often	Never	Very Little	Never	Never	Often	Often	Never	Never	Sometimes	Never	Often	Sometimes	Never	Never	Often	Often	Very Little	Very Little
23	Woman	Science	<25,000 BDT	Married	4	Nuclear family	Urban	Yes	No	Yes	Yes	Yes	Yes	Yes	No	Yes	No	5	There is no specific reason	Often	Never	Often	Sometimes	Very Little	খুব Often	Very Little	Very Little	Never	Sometimes	Very Little	Never	Very Little	Often	Never	Very Little	Often	Sometimes	Often	Often	Sometimes	Very Little	Often	Often	Very Little	Very Little
25	Male	Science	<25,000 BDT	Bachelor	5	Nuclear family	Rural	No	Yes	Yes	Yes	No	Yes	Yes	Yes	Yes	No	15	passing time	Sometimes	Never	Often	খুব Often	Often	খুব Often	Very Little	Sometimes	Very Little	Often	Never	Never	Very Little	Sometimes	Often	Often	Very Little	Very Little	Very Little	Sometimes	Very Little	Very Little	Very Little	Very Little	Very Little	Very Little
34	Male	Social science	25,000-50,000 BDT	Bachelor	6	Nuclear family	Rural	No	No	No	Yes	No	No	Yes	Yes	No	Yes	5	Release from the stress of everyday life	Often	Very Little	Very Little	Often	Sometimes	খুব Often	Never	Sometimes	Sometimes	Sometimes	Very Little	Often	Sometimes	Often	Very Little	Very Little	Sometimes	Very Little	Very Little	Very Little	Very Little	Very Little	Sometimes	Often	Often	Very Little
24	Male	Science	>50,000 BDT	Bachelor	5	Nuclear family	Urban	No	Yes	No	No	No	Yes	No	No	No	No	4.5	There is no specific reason	Very Little	Sometimes	Never	Sometimes	Very Little	Sometimes	Often	Very Little	Never	Never	Very Little	Sometimes	Never	Often	Sometimes	Often	Very Little	Never	Sometimes	Never	Sometimes	Sometimes	Very Little	Sometimes	Sometimes	Very Little
22	Woman	Social science	<25,000 BDT	Bachelor	6	Combined Family	Urban	No	No	Yes	Yes	Yes	Yes	Yes	No	No	Yes	10	passing time	Never	Often	Sometimes	খুব Often	খুব Often	খুব Often	Sometimes	Sometimes	Sometimes	Often	Very Little	Very Little	Very Little	Often	Sometimes	Sometimes	Sometimes	Sometimes	Very Little	Sometimes	Never	Very Little	Often	Sometimes	Very Little	Sometimes
24	Woman	Science	>50,000 BDT	Bachelor	7	Combined Family	Urban	No	No	Yes	Yes	Yes	Yes	Yes	No	Yes	No	10	education	Never	Never	Never	Often	Never	Never	Often	Very Little	Very Little	Never	Never	Sometimes	Never	Very Little	Never	Very Little	Often	Often	Sometimes	Often	Very Little	Very Little	Often	Often	Very Little	Very Little
24	Woman	Science	25,000-50,000 BDT	Bachelor	6	Nuclear family	Urban	No	Yes	Yes	Yes	Yes	Yes	Yes	No	Yes	No	6	Education, maintaining social networks, passing time	Often	Often	Sometimes	খুব Often	Very Little	Often	Very Little	Often	Often	Very Little	Sometimes	Very Little	Often	Often	Very Little	Sometimes	Sometimes	Often	Often	Often	Sometimes	Often	Often	Often	Sometimes	Sometimes
27	Male	Science	25,000-50,000 BDT	Bachelor	2	Nuclear family	Urban	No	No	No	No	No	No	No	No	No	No	3	There is no specific reason	Very Little	Very Little	Very Little	Very Little	Very Little	Very Little	Very Little	Very Little	Very Little	Very Little	Very Little	Very Little	Very Little	Very Little	Very Little	Very Little	Very Little	Very Little	Very Little	Very Little	Very Little	Very Little	Very Little	Very Little	Very Little	Very Little
24	Woman	Science	25,000-50,000 BDT	Bachelor	5	Nuclear family	Urban	No	No	Yes	No	Yes	Yes	Yes	No	Yes	No	3.5	education	Very Little	Very Little	Very Little	Very Little	Never	Very Little	Never	Often	Often	Sometimes	Never	Sometimes	Often	Often	Never	Never	Often	Often	Often	Often	Never	Never	Often	Often	Never	Never
21	Male	Science	>50,000 BDT	Bachelor	5	Nuclear family	Urban	No	Yes	No	No	No	No	No	No	No	Yes	4.5	Education, maintaining social networks, passing time	খুব Often	Sometimes	Never	Sometimes	Sometimes	খুব Often	Very Little	Very Little	Sometimes	Sometimes	Sometimes	Very Little	Sometimes	Sometimes	Never	Often	Very Little	Sometimes	Sometimes	Sometimes	Sometimes	Never	Sometimes	Sometimes	Sometimes	Sometimes
30	Male	Science	25,000-50,000 BDT	Married	2	Nuclear family	Urban	Yes	No	Yes	No	Yes	Yes	Yes	No	No	No	2	Education, no specific reason	Never	Never	Never	Never	Never	Sometimes	Often	Never	Never	Never	Often	Often	Never	Sometimes	Often	Often	Never	Sometimes	Never	Never	Often	Sometimes	Sometimes	Never	Often	Often
31	Male	Science	>50,000 BDT	Married	5	Combined Family	Urban	Yes	Yes	No	No	No	Yes	No	No	No	Yes	3	Education, maintaining social networks, relieving the stress of everyday life, passing time	Sometimes	Sometimes	Sometimes	Sometimes	Very Little	Sometimes	Sometimes	Never	Never	Very Little	Very Little	Very Little	Sometimes	Very Little	Sometimes	Often	Never	Sometimes	Sometimes	Very Little	Sometimes	Sometimes	Often	Sometimes	Often	Often
24	Male	Science	25,000-50,000 BDT	Bachelor	5	Nuclear family	Urban	No	Yes	Yes	No	Yes	No	Yes	No	No	No	4	Relief from the stress of everyday life, passing time, no specific reason	Very Little	Sometimes	Often	Often	Very Little	Often	Never	Sometimes	Very Little	Sometimes	Often	Very Little	Sometimes	Very Little	Never	Very Little	Sometimes	Often	Often	Often	Never	Sometimes	Often	Often	Very Little	Very Little
35	Woman	Humanitarian studies	<25,000 BDT	Married	6	Combined Family	Urban	No	No	No	No	No	Yes	Yes	No	No	No	6	passing time	Never	Very Little	Sometimes	Never	Never	Never	Often	Very Little	Never	Very Little	Never	Never	Never	Never	Never	Never	Never	Sometimes	Sometimes	Never	Very Little	Never	Never	Very Little	Never	Never
23	Woman	Science	<25,000 BDT	Bachelor	4	Nuclear family	Urban	No	Yes	Yes	Yes	No	Yes	No	No	Yes	Yes	2	Maintain social networks	Never	Very Little	Sometimes	Often	Never	Sometimes	Often	Often	Never	Never	Never	Never	Never	Never	Very Little	Sometimes	Often	Never	Often	Never	Never	Never	Never	Sometimes	Very Little	Never
30	Male	Social science	25,000-50,000 BDT	Bachelor	10	Combined Family	Urban	No	No	No	Yes	Yes	No	Yes	No	Yes	Yes	2	Relief from the stress of everyday life, no specific reason	Sometimes	Sometimes	Sometimes	Very Little	Very Little	Often	Sometimes	Sometimes	Sometimes	Often	Very Little	Never	Very Little	Very Little	Sometimes	Very Little	Sometimes	Very Little	Sometimes	Often	Very Little	Never	Sometimes	Often	Very Little	Very Little
22	Male	Social science	<25,000 BDT	Bachelor	10	Combined Family	Rural	Yes	No	Yes	No	Yes	Yes	No	No	Yes	No	1	education	Sometimes	Never	Never	Never	Never	Never	Often	Sometimes	Very Little	Often	Often	Often	Often	Sometimes	Often	Very Little	Never	Often	Never	Often	Often	Very Little	Sometimes	Never	Very Little	Very Little
24	Woman	Business education	<25,000 BDT	Bachelor	9	Combined Family	Urban	No	Yes	Yes	Yes	Yes	Yes	Yes	No	No	No	5	Passing time, no specific reason	Very Little	Never	Often	Often	Sometimes	Often	Often	Sometimes	Sometimes	Very Little	Sometimes	Sometimes	Very Little	Very Little	Never	Sometimes	Often	Sometimes	Sometimes	Sometimes	Sometimes	Sometimes	Often	Often	Sometimes	Sometimes
24	Woman	Science	25,000-50,000 BDT	Bachelor	4	Nuclear family	Urban	Yes	Yes	No	Yes	No	No	No	No	No	No	4	There is no specific reason	Never	Never	Never	খুব Often	Never	খুব Often	Often	Very Little	Sometimes	Very Little	Often	Sometimes	Sometimes	Never	Never	Often	Very Little	Very Little	Often	Very Little	Often	Sometimes	Sometimes	Never	Sometimes	Sometimes
20	Woman	Science	25,000-50,000 BDT	Bachelor	4	Nuclear family	Rural	Yes	Yes	No	No	No	Yes	Yes	No	No	No	3	Education, maintaining social networks	Very Little	Never	Never	Never	Never	Never	Very Little	Never	Never	Never	Never	Very Little	Never	Never	Sometimes	Sometimes	Never	Never	Never	Never	Very Little	Sometimes	Never	Sometimes	Sometimes	Sometimes
26	Male	Science	25,000-50,000 BDT	Bachelor	5	Nuclear family	Urban	No	No	Yes	No	No	Yes	Yes	No	No	Yes	2.5	Education, maintaining social networks, passing time	Very Little	Never	Never	Very Little	Never	Very Little	Often	Very Little	Never	Sometimes	Often	Often	Very Little	Very Little	Very Little	Very Little	Never	Never	Never	Never	Never	Very Little	Never	Very Little	Very Little	Very Little
23	Woman	Science	>50,000 BDT	Bachelor	4	Nuclear family	Urban	No	Yes	No	Yes	Yes	Yes	Yes	No	Yes	No	15	passing time	Never	Never	খুব Often	Sometimes	খুব Often	Sometimes	Sometimes	Often	Never	Sometimes	Often	Sometimes	Sometimes	Very Little	Sometimes	Sometimes	Sometimes	Sometimes	Very Little	Very Little	Often	Often	Often	Sometimes	Often	Never
22	Woman	Science	25,000-50,000 BDT	Bachelor	6	Nuclear family	Urban	No	No	Yes	Yes	Yes	Yes	Yes	No	Yes	No	4.5	passing time	খুব Often	Never	Never	Never	Never	Very Little	Often	Sometimes	Often	Very Little	Very Little	Very Little	Often	Often	Never	Sometimes	Often	Often	Often	Often	Very Little	Sometimes	Often	Often	Sometimes	Sometimes
21	Male	Science	<25,000 BDT	Bachelor	6	Combined Family	Urban	No	No	Yes	No	Yes	Yes	No	No	No	No	6	Education, passage of time, no specific reason	Often	Often	Very Little	Often	Sometimes	Often	Never	Often	Sometimes	Often	Never	Very Little	Very Little	Often	Never	Very Little	Often	Often	Often	Often	Very Little	Very Little	Never	Often	Very Little	Very Little
24	Woman	Science	25,000-50,000 BDT	Bachelor	7	Nuclear family	Urban	No	Yes	No	Yes	Yes	Yes	Yes	No	No	No	13	passing time	Never	Often	খুব Often	খুব Often	Sometimes	খুব Often	Never	Often	Often	Very Little	Sometimes	Very Little	Very Little	Often	Very Little	Sometimes	Sometimes	Often	Sometimes	Often	Very Little	Very Little	Often	Often	Very Little	Very Little
22	Woman	Science	25,000-50,000 BDT	Bachelor	5	Nuclear family	Rural	No	No	Yes	No	Yes	Yes	Yes	No	No	No	5	Relief from the stress of everyday life, passing time, no specific reason	Sometimes	Sometimes	Often	Sometimes	Very Little	Often	Very Little	Very Little	Very Little	Sometimes	Very Little	Never	Often	Often	Often	Very Little	Sometimes	Sometimes	Sometimes	Often	Never	Very Little	Sometimes	Sometimes	Very Little	Very Little
24	Woman	Science	>50,000 BDT	Bachelor	4	Nuclear family	Urban	No	No	Yes	No	Yes	Yes	Yes	No	No	Yes	15	Education, maintaining social networks, passing time	Sometimes	Often	Very Little	Sometimes	Never	Never	Sometimes	Sometimes	Often	Very Little	Often	Often	Very Little	Sometimes	Never	Often	Often	Often	Often	Often	Never	Very Little	Sometimes	Sometimes	Sometimes	Very Little
22	Male	Social science	>50,000 BDT	Bachelor	3	Nuclear family	Urban	No	No	Yes	Yes	Yes	Yes	Yes	No	Yes	No	12	Education, maintaining social networks, passing time	Never	Sometimes	Often	খুব Often	Often	Often	Very Little	Often	Sometimes	Often	Very Little	Very Little	Often	Often	Never	Very Little	Often	Often	Often	Often	Sometimes	Very Little	Often	Often	Very Little	Very Little
26	Male	Science	>50,000 BDT	Bachelor	4	Nuclear family	Urban	No	No	No	No	Yes	Yes	No	No	No	Yes	12	Release from the stress of everyday life	Sometimes	Very Little	Very Little	Sometimes	Sometimes	Sometimes	Very Little	Often	Often	Sometimes	Never	Very Little	Very Little	Often	Often	Very Little	Sometimes	Sometimes	Sometimes	Sometimes	Sometimes	Very Little	Never	Sometimes	Very Little	Very Little
23	Male	Science	<25,000 BDT	Bachelor	5	Combined Family	Rural	No	No	No	No	No	No	No	No	No	No	6	Maintain social networks	Sometimes	Often	Sometimes	Very Little	খুব Often	Very Little	Sometimes	Very Little	Sometimes	Sometimes	Very Little	Sometimes	Often	Never	Sometimes	Often	Very Little	Very Little	Very Little	Never	Sometimes	Sometimes	Very Little	Sometimes	Very Little	Very Little
25	Male	Humanitarian studies	<25,000 BDT	Married	7	Combined Family	Rural	No	No	No	Yes	Yes	Yes	Yes	No	No	No	3	There is no specific reason	Very Little	Sometimes	Sometimes	Sometimes	Very Little	Often	Very Little	Sometimes	Very Little	Sometimes	Very Little	Often	Never	Sometimes	Very Little	Sometimes	Sometimes	Sometimes	Very Little	Sometimes	Sometimes	Sometimes	Very Little	Sometimes	Sometimes	Very Little
23	Woman	Science	<25,000 BDT	Bachelor	5	Nuclear family	Rural	No	No	Yes	No	No	No	No	No	No	No	10	Education, maintaining social networks, passing time	Never	Never	Never	Very Little	Never	Often	Very Little	Never	Very Little	Sometimes	Often	Often	Often	Often	Very Little	Sometimes	Never	Never	Never	Sometimes	Very Little	Never	Never	Often	Sometimes	Sometimes
25	Woman	Science	<25,000 BDT	Bachelor	5	Nuclear family	Urban	Yes	No	Yes	Yes	Yes	Yes	Yes	No	No	Yes	3	There is no specific reason	Never	Often	Very Little	Sometimes	Sometimes	Often	Never	Sometimes	Often	Sometimes	Sometimes	Never	Never	Very Little	Never	Often	Sometimes	Often	Often	Often	Sometimes	Very Little	Sometimes	Often	Very Little	Very Little
25	Woman	Science	<25,000 BDT	Bachelor	5	Nuclear family	Urban	Yes	No	Yes	Yes	Yes	Yes	Yes	No	No	No	3	There is no specific reason	Never	Often	Often	Often	Sometimes	খুব Often	Never	Often	Often	Often	Often	Very Little	Often	Very Little	Never	Very Little	Sometimes	Often	Sometimes	Often	Never	Very Little	Sometimes	Often	Very Little	Very Little
24	Male	Science	<25,000 BDT	Bachelor	4	Nuclear family	Urban	No	No	Yes	Yes	Yes	Yes	Yes	No	Yes	No	3	Maintaining social networks, relieving the stress of everyday life, passing time	Very Little	Sometimes	Often	Often	Sometimes	Often	Sometimes	Often	Often	Very Little	Very Little	Very Little	Very Little	Often	Very Little	Sometimes	Very Little	Sometimes	Sometimes	Often	Very Little	Very Little	Often	Sometimes	Sometimes	Very Little
23	Woman	Science	<25,000 BDT	Married	2	Nuclear family	Urban	No	No	No	No	No	No	No	No	No	No	8	Education, maintaining social networks	খুব Often	Often	Sometimes	খুব Often	খুব Often	Often	Often	Very Little	Never	Very Little	Very Little	Very Little	Very Little	Very Little	Often	Sometimes	Sometimes	Very Little	Sometimes	Often	Very Little	Often	Often	Sometimes	Often	Often
21	Male	Science	25,000-50,000 BDT	Bachelor	5	Nuclear family	Rural	No	No	Yes	Yes	Yes	Yes	Yes	No	Yes	No	10	There is no specific reason	Often	Sometimes	খুব Often	Sometimes	Often	খুব Often	Very Little	Often	Often	Very Little	Never	Never	Often	Often	Never	Very Little	Often	Often	Sometimes	Often	Sometimes	Very Little	Sometimes	Often	Very Little	Very Little
23	Woman	Science	<25,000 BDT	Bachelor	2	Nuclear family	Urban	No	No	No	No	No	No	No	No	No	No	4.5	education	Sometimes	Never	Often	খুব Often	Sometimes	Often	Sometimes	Often	Very Little	Sometimes	Sometimes	Very Little	Sometimes	Never	Never	Often	Never	Very Little	Very Little	Sometimes	Sometimes	Sometimes	Often	Sometimes	Often	Sometimes
30	Male	Humanitarian studies	<25,000 BDT	Married	4	Nuclear family	Rural	No	No	No	No	No	Yes	Yes	No	No	No	2.5	There is no specific reason	Sometimes	Sometimes	Never	Very Little	Never	Very Little	Often	Never	Never	Never	Very Little	Often	Often	Very Little	Very Little	Very Little	Often	Sometimes	Never	Never	Often	Very Little	Often	Very Little	Often	Very Little
20	Male	Arts	<25,000 BDT	Bachelor	5	Nuclear family	Urban	No	No	No	No	No	Yes	Yes	No	No	No	2	There is no specific reason	Never	Never	Never	Never	Never	Never	Often	Sometimes	Very Little	Often	Often	Often	Never	Often	Never	Often	Sometimes	Very Little	Very Little	Sometimes	Often	Often	Very Little	Never	Often	Often
22	Woman	Science	>50,000 BDT	Bachelor	4	Nuclear family	Urban	No	No	Yes	No	Yes	Yes	Yes	No	No	No	3	passing time	Very Little	Never	Sometimes	Often	Often	খুব Often	Sometimes	Sometimes	Very Little	Sometimes	Often	Sometimes	Sometimes	Sometimes	Often	Often	Very Little	Sometimes	Very Little	Sometimes	Sometimes	Often	Often	Often	Very Little	Very Little
21	Woman	Science	25,000-50,000 BDT	Bachelor	4	Nuclear family	Urban	No	Yes	No	No	Yes	Yes	Yes	No	No	No	6	Education, maintaining a social network, relieving the stress of everyday life, passing time, no specific reason	Never	Sometimes	খুব Often	Sometimes	Never	Sometimes	Often	Often	Often	Never	Never	Sometimes	Often	Never	Often	Sometimes	Often	Often	Sometimes	Often	Never	Sometimes	Very Little	Often	Never	Never
29	Male	Science	>50,000 BDT	Bachelor	7	Nuclear family	Urban	No	Yes	Yes	Yes	Yes	Yes	Yes	No	No	No	5	Maintaining social networks, relieving the stress of everyday life, passing time, no specific reason	Very Little	Never	Often	খুব Often	Very Little	Often	Very Little	Often	Sometimes	Very Little	Very Little	Never	Often	Sometimes	Never	Very Little	Sometimes	Often	Sometimes	Often	Very Little	Very Little	Often	Sometimes	Very Little	Very Little
24	Woman	Science	>50,000 BDT	Bachelor	6	Combined Family	Urban	No	Yes	Yes	Yes	No	Yes	Yes	No	No	No	6	Escape the stress of everyday life, pass the time	Often	Never	Sometimes	Often	Sometimes	খুব Often	Very Little	Sometimes	Often	Very Little	Very Little	Very Little	Sometimes	Sometimes	Never	Sometimes	Often	Sometimes	Often	Often	Sometimes	Often	Often	Often	Often	Very Little
23	Male	Science	25,000-50,000 BDT	Bachelor	4	Nuclear family	Urban	No	No	No	No	No	No	No	No	No	No	3	Education, maintaining social networks, relieving the stress of everyday life, passing time	Sometimes	Sometimes	Never	Never	Never	Never	Sometimes	Never	Sometimes	Sometimes	Often	Often	Sometimes	Sometimes	Very Little	Sometimes	Very Little	Very Little	Never	Sometimes	Sometimes	Very Little	Sometimes	Very Little	Sometimes	Sometimes
29	Woman	Science	25,000-50,000 BDT	Married	5	Combined Family	Urban	No	No	No	No	No	Yes	No	No	No	No	3	Education, maintaining social networks	Sometimes	Often	Very Little	Sometimes	Sometimes	Sometimes	Often	Never	Never	Often	Often	Often	Never	Never	Sometimes	Often	Never	Never	Never	Very Little	Sometimes	Often	Often	Never	Often	Often
23	Woman	Science	<25,000 BDT	Bachelor	6	Nuclear family	Rural	No	No	Yes	Yes	Yes	No	Yes	Yes	No	Yes	8	passing time	Sometimes	Sometimes	Often	Sometimes	Never	Very Little	Often	Often	Often	Very Little	Sometimes	Very Little	Often	Often	Sometimes	Sometimes	Often	Very Little	Sometimes	Often	Very Little	Very Little	Often	Sometimes	Very Little	Very Little
30	Woman	Business education	25,000-50,000 BDT	Bachelor	9	Combined Family	Urban	No	No	Yes	Yes	Yes	Yes	Yes	Yes	No	Yes	7	passing time	Never	Sometimes	খুব Often	খুব Often	খুব Often	খুব Often	Sometimes	Often	Often	Often	Very Little	Very Little	Very Little	Often	Often	Often	Often	Never	Often	Often	Never	Never	Sometimes	Often	Very Little	Very Little
21	Woman	Science	>50,000 BDT	Bachelor	5	Nuclear family	Urban	No	No	Yes	No	No	Yes	Yes	No	Yes	No	16	passing time	Never	Never	খুব Often	খুব Often	Sometimes	Never	Sometimes	Never	Never	Often	Often	Never	Never	Never	Never	Sometimes	Sometimes	Sometimes	Often	Very Little	Very Little	Sometimes	Often	Often	Sometimes	Sometimes
22	Woman	Science	25,000-50,000 BDT	Bachelor	4	Nuclear family	Urban	No	No	No	No	No	No	Yes	Yes	No	No	2	Education, maintaining social networks	Sometimes	Never	Never	Very Little	Sometimes	Sometimes	Sometimes	Very Little	Very Little	Very Little	Very Little	Sometimes	Very Little	Very Little	Sometimes	Very Little	Never	Very Little	Very Little	Sometimes	Never	Never	Never	Never	Often	Sometimes
19	Woman	Humanitarian studies	25,000-50,000 BDT	Bachelor	8	Combined Family	Urban	No	Yes	No	Yes	No	No	Yes	No	No	No	3	Education, maintaining social networks, passing time	Sometimes	Never	Never	Never	Never	Never	Often	Very Little	Never	Sometimes	Often	Very Little	Sometimes	Very Little	Very Little	Often	Often	Sometimes	Often	Sometimes	Very Little	Never	Very Little	Very Little	Very Little	Never
25	Male	Humanitarian studies	<25,000 BDT	Bachelor	6	Nuclear family	Urban	Yes	Yes	No	No	No	Yes	No	No	No	No	9	Business work, education	Never	Never	Never	Never	Never	Never	Often	Never	Often	Never	Often	Sometimes	Sometimes	Often	Never	Sometimes	Never	Often	Often	Never	Sometimes	Sometimes	Never	Sometimes	Often	Often
23	Woman	Science	>50,000 BDT	Bachelor	5	Nuclear family	Urban	No	Yes	Yes	No	Yes	No	Yes	Yes	Yes	No	3	There is no specific reason	Sometimes	Sometimes	Sometimes	Sometimes	Sometimes	Sometimes	Never	Often	Often	Often	Very Little	Never	Often	Often	Never	Never	Often	Often	Often	Often	Never	Never	Often	Often	Never	Never
22	Woman	Science	>50,000 BDT	Bachelor	4	Nuclear family	Urban	No	Yes	No	Yes	Yes	Yes	No	No	No	Yes	12	Passing time, no specific reason	Never	Often	Sometimes	Sometimes	খুব Often	Often	Often	Very Little	Very Little	Very Little	Often	Very Little	Very Little	Sometimes	Never	Often	Sometimes	Sometimes	Very Little	Sometimes	Very Little	Often	Sometimes	Very Little	Often	Often
23	Woman	Science	25,000-50,000 BDT	Bachelor	4	Nuclear family	Urban	No	Yes	Yes	Yes	Yes	Yes	Yes	No	No	No	20	There is no specific reason	Never	খুব Often	খুব Often	খুব Often	খুব Often	খুব Often	Never	Never	Never	Never	Often	Never	Often	Never	Often	Very Little	Sometimes	Often	Never	Never	Never	Very Little	Never	Sometimes	Very Little	Very Little
22	Male	Science	25,000-50,000 BDT	Bachelor	5	Nuclear family	Rural	No	Yes	Yes	Yes	Yes	Yes	Yes	No	Yes	No	13	passing time	Sometimes	Never	খুব Often	Often	Sometimes	Often	Often	Very Little	Never	Never	Often	Often	Never	Often	Never	Very Little	Sometimes	Sometimes	Sometimes	Often	Never	Often	Often	Often	Often	Often
22	Woman	Science	25,000-50,000 BDT	Bachelor	5	Nuclear family	Urban	No	No	Yes	Yes	Yes	Yes	Yes	No	No	No	9	Education, maintaining a social network, relieving the stress of everyday life, passing time, no specific reason	Never	Very Little	Often	Often	Never	খুব Often	Often	Often	Sometimes	Sometimes	Often	Sometimes	Often	Sometimes	Sometimes	Very Little	Sometimes	Often	Often	Often	Very Little	Never	Often	Often	Very Little	Sometimes
21	Male	Science	>50,000 BDT	Bachelor	5	Combined Family	Rural	No	No	Yes	Yes	No	Yes	Yes	Yes	No	Yes	3	Education, maintaining social network, release from stress of daily life	Never	Never	Sometimes	Sometimes	Never	Sometimes	Often	Never	Often	Sometimes	Sometimes	Often	Never	Never	Never	Sometimes	Often	Often	Never	Never	Often	Often	Often	Often	Sometimes	Very Little
20	Male	Science	<25,000 BDT	Bachelor	5	Nuclear family	Rural	No	Yes	No	No	No	Yes	Yes	No	No	No	2	There is no specific reason	Never	Very Little	Sometimes	Sometimes	Very Little	Sometimes	Often	Very Little	Very Little	Often	Often	Very Little	Sometimes	Sometimes	Sometimes	Sometimes	Sometimes	Sometimes	Sometimes	Very Little	Often	Often	Very Little	Sometimes	Often	Sometimes
20	Woman	Science	25,000-50,000 BDT	Bachelor	7	Combined Family	Urban	No	Yes	Yes	No	No	Yes	Yes	Yes	No	Yes	2	Release from the stress of everyday life	Never	খুব Often	Often	খুব Often	Sometimes	খুব Often	Often	Very Little	Very Little	Sometimes	Often	Sometimes	Sometimes	Sometimes	Sometimes	Sometimes	Very Little	Often	Sometimes	Often	Often	Often	Often	Often	Often	Often
21	Woman	Science	>50,000 BDT	Bachelor	4	Nuclear family	Urban	No	Yes	No	No	No	Yes	No	No	Yes	Yes	10	There is no specific reason	Very Little	খুব Often	Never	খুব Often	খুব Often	খুব Often	Often	Never	Never	Never	Very Little	Sometimes	Very Little	Often	Often	Often	Sometimes	Never	Very Little	Never	Often	Often	Never	Never	Often	Often
23	Woman	Science	<25,000 BDT	Bachelor	4	Nuclear family	Urban	Yes	Yes	Yes	No	No	Yes	Yes	No	No	No	5	passing time	Never	Never	Often	Very Little	Very Little	Sometimes	Often	Never	Often	Very Little	Often	Sometimes	Never	Never	Sometimes	Often	Never	Never	Very Little	Never	Sometimes	Sometimes	Sometimes	Never	Often	Often
22	Male	Science	<25,000 BDT	Bachelor	3	Nuclear family	Rural	No	No	Yes	No	Yes	Yes	Yes	No	No	No	6	passing time	Never	Never	Sometimes	Sometimes	Often	Often	Often	Sometimes	Sometimes	Often	Often	Never	Very Little	Very Little	Often	Sometimes	Very Little	Sometimes	Never	Never	Very Little	Very Little	Sometimes	Sometimes	Very Little	Very Little
21	Male	Science	>50,000 BDT	Bachelor	5	Nuclear family	Urban	No	Yes	Yes	No	No	No	No	No	No	Yes	1	Maintain social networks	Never	Never	Never	Very Little	Never	Never	Sometimes	Never	Never	Sometimes	Often	Sometimes	Very Little	Sometimes	Sometimes	Very Little	Never	Very Little	Sometimes	Very Little	Never	Sometimes	Sometimes	Often	Often	Very Little
23	Male	Science	<25,000 BDT	Bachelor	5	Nuclear family	Urban	No	No	No	No	No	No	No	No	No	Yes	18	Education, maintaining a social network, relieving the stress of everyday life, passing time, no specific reason	খুব Often	খুব Often	খুব Often	Sometimes	খুব Often	Sometimes	Often	Never	Sometimes	Never	Often	Never	Often	Never	Often	Often	Never	Never	Never	Never	Often	Often	Never	Never	Often	Never
25	Woman	Science	>50,000 BDT	Bachelor	4	Nuclear family	Urban	No	Yes	Yes	Yes	Yes	Yes	Yes	Yes	Yes	No	3	Passing time, no specific reason	Never	Very Little	Very Little	Often	Very Little	Sometimes	Never	Often	Often	Sometimes	Never	Never	Never	Very Little	Never	Never	Often	Often	Sometimes	Often	Never	Never	Never	Very Little	Very Little	Never
23	Male	Science	25,000-50,000 BDT	Bachelor	4	Nuclear family	Urban	No	No	No	No	No	No	Yes	No	No	No	5	Maintaining social networks, relieving the stress of everyday life, passing time, no specific reason	Sometimes	Sometimes	Sometimes	Very Little	Often	Often	Often	Never	Often	Sometimes	Often	Often	Sometimes	Sometimes	Sometimes	Often	Very Little	Never	Never	Very Little	Often	Often	Often	Very Little	Often	Sometimes
21	Male	Science	<25,000 BDT	Bachelor	5	Nuclear family	Rural	No	No	No	Yes	Yes	Yes	Yes	No	No	No	10	passing time	Sometimes	Never	Often	খুব Often	Often	Often	Often	Often	Very Little	Sometimes	Very Little	Very Little	Often	Very Little	Never	Often	Often	Often	Often	Often	Very Little	Often	Often	Often	Often	Often
21	Woman	Science	>50,000 BDT	Bachelor	5	Nuclear family	Urban	No	Yes	No	No	No	Yes	Yes	No	Yes	No	2	Maintain social networks	Sometimes	Never	Never	Sometimes	Sometimes	Sometimes	Often	Never	Never	Never	Often	Often	Never	Never	Very Little	Often	Never	Very Little	Very Little	Very Little	Often	Sometimes	Very Little	Sometimes	Often	Often
19	Male	Science	<25,000 BDT	Married	3	Nuclear family	Rural	Yes	No	Yes	Yes	No	Yes	Yes	Yes	Yes	Yes	9	Business work, education, education, maintaining social networks, no specific reason	Very Little	Never	Never	Never	Very Little	Often	Very Little	Never	Very Little	Very Little	Very Little	Very Little	Never	Sometimes	Very Little	Very Little	Very Little	Very Little	Never	Very Little	Never	Very Little	Sometimes	Sometimes	Sometimes	Never
20	Male	Science	<25,000 BDT	Bachelor	6	Combined Family	Rural	No	No	Yes	Yes	Yes	Yes	Yes	Yes	No	No	6	education	Sometimes	Never	Never	Sometimes	Never	Sometimes	Very Little	Very Little	Sometimes	Never	Often	Often	Often	Sometimes	Never	Never	Very Little	Often	Very Little	Sometimes	Sometimes	Often	Sometimes	Sometimes	Often	Often
33	Male	Humanitarian studies	<25,000 BDT	Married	6	Combined Family	Rural	No	No	No	Yes	Yes	Yes	Yes	Yes	No	No	3	passing time	Never	Sometimes	Sometimes	Very Little	Never	Never	Very Little	Very Little	Often	Very Little	Very Little	Never	Never	Very Little	Never	Very Little	Sometimes	Very Little	Very Little	Very Little	Very Little	Never	Never	Sometimes	Very Little	Very Little
20	Woman	Science	25,000-50,000 BDT	Bachelor	5	Nuclear family	Urban	No	Yes	No	No	No	Yes	Yes	No	No	No	2	passing time	Never	Very Little	Never	Sometimes	Never	Sometimes	Often	Never	Never	Never	Often	Often	Sometimes	Very Little	Never	Sometimes	Sometimes	Sometimes	Very Little	Never	Very Little	Sometimes	Sometimes	Very Little	Often	Often
26	Woman	Science	25,000-50,000 BDT	Bachelor	5	Nuclear family	Urban	No	No	No	No	No	No	No	No	No	Yes	12	education	Never	Very Little	Never	Never	Very Little	Never	Often	Very Little	Never	Very Little	Often	Sometimes	Very Little	Never	Often	Often	Never	Very Little	Very Little	Very Little	Very Little	Sometimes	Very Little	Sometimes	Often	Sometimes
22	Male	Science	<25,000 BDT	Bachelor	5	Nuclear family	Rural	No	No	No	Yes	No	No	No	No	No	Yes	4	education	Never	Never	Very Little	Never	Never	Never	Often	Often	Never	Often	Often	Never	Never	Sometimes	Never	Often	Never	Never	Never	Never	Often	Often	Never	Sometimes	Often	Never
23	Male	Science	<25,000 BDT	Bachelor	4	Nuclear family	Urban	Yes	Yes	No	Yes	Yes	Yes	Yes	No	Yes	No	12	Passing time, no specific reason	Often	Sometimes	খুব Often	খুব Often	খুব Often	খুব Often	Often	Often	Often	Never	Often	Often	Sometimes	Very Little	Very Little	Very Little	Often	Sometimes	Very Little	Sometimes	Never	Never	Often	Sometimes	Very Little	Very Little
23	Male	Science	<25,000 BDT	Bachelor	5	Nuclear family	Rural	No	Yes	No	Yes	Yes	Yes	Yes	No	No	Yes	10	Education, maintaining social networks, passing time	Sometimes	Very Little	Sometimes	Sometimes	Sometimes	Sometimes	Very Little	Sometimes	Sometimes	Sometimes	Sometimes	Very Little	Sometimes	Sometimes	Very Little	Often	Never	Sometimes	Sometimes	Never	Sometimes	Sometimes	Sometimes	Sometimes	Often	Often
23	Male	Science	<25,000 BDT	Bachelor	4	Nuclear family	Urban	No	Yes	Yes	No	Yes	Yes	Yes	No	No	No	20	Education, maintaining social networks, relieving the stress of everyday life, passing time	Often	Sometimes	Often	Very Little	Sometimes	Often	Very Little	Often	Often	Often	Very Little	Never	Very Little	Very Little	Never	Never	Often	Often	Often	Often	Never	Very Little	Often	Often	Never	Very Little
22	Woman	Science	25,000-50,000 BDT	Bachelor	6	Combined Family	Rural	No	Yes	Yes	Yes	Yes	Yes	Yes	No	No	No	12	education	Often	Often	Very Little	Very Little	Sometimes	খুব Often	Often	Sometimes	Very Little	Sometimes	Sometimes	Very Little	Very Little	Very Little	Sometimes	Very Little	Often	Often	Often	Sometimes	Very Little	Very Little	Often	Often	Very Little	Very Little
30	Male	Science	<25,000 BDT	Bachelor	6	Nuclear family	Rural	No	No	No	No	No	Yes	Yes	No	No	No	3	education	Often	Sometimes	Sometimes	Often	Often	Often	Sometimes	Sometimes	Sometimes	Sometimes	Often	Often	Sometimes	Very Little	Very Little	Sometimes	Sometimes	Sometimes	Sometimes	Sometimes	Sometimes	Sometimes	Sometimes	Sometimes	Sometimes	Sometimes
24	Woman	Science	25,000-50,000 BDT	Bachelor	5	Nuclear family	Urban	No	No	No	No	Yes	Yes	Yes	No	No	No	18	Education, passage of time	Never	Never	Often	Sometimes	Never	Never	Very Little	Sometimes	Sometimes	Very Little	Never	Never	Very Little	Sometimes	Never	Very Little	Very Little	Often	Often	Often	Never	Never	Sometimes	Never	Sometimes	Very Little
23	Male	Science	<25,000 BDT	Bachelor	4	Nuclear family	Rural	No	Yes	Yes	Yes	Yes	Yes	Yes	No	No	Yes	4	Release from the stress of everyday life	খুব Often	Never	Never	Very Little	Very Little	খুব Often	Very Little	Often	Often	Never	Never	Never	Very Little	Often	Never	Often	Often	Often	Often	Often	Never	Sometimes	Often	Often	Never	Never
21	Woman	Science	>50,000 BDT	Bachelor	5	Nuclear family	Urban	No	Yes	Yes	Yes	Yes	Yes	Yes	No	Yes	No	12	Education, maintaining a social network, relieving the stress of everyday life, passing time, no specific reason	খুব Often	খুব Often	খুব Often	খুব Often	খুব Often	খুব Often	Sometimes	Often	Often	Often	Never	Very Little	Often	Often	Often	Sometimes	Often	Often	Often	Often	Never	Never	Often	Often	Never	Never
32	Male	Science	>50,000 BDT	Married	2	Nuclear family	Urban	No	Yes	Yes	Yes	No	Yes	No	No	No	Yes	2	Education, maintaining social networks	Very Little	Often	Never	খুব Often	Very Little	খুব Often	Sometimes	Sometimes	Never	Very Little	Very Little	Sometimes	Very Little	Very Little	Often	Often	Very Little	Sometimes	Sometimes	Sometimes	Sometimes	Sometimes	Often	Sometimes	Often	Sometimes
23	Woman	Science	25,000-50,000 BDT	Bachelor	5	Nuclear family	Urban	No	Yes	Yes	Yes	Yes	Yes	Yes	No	Yes	Yes	4	Education, maintaining a social network, relieving the stress of everyday life, passing time, no specific reason	Never	Never	খুব Often	খুব Often	Sometimes	খুব Often	Sometimes	Sometimes	Sometimes	Often	Very Little	Often	Sometimes	Often	Sometimes	Sometimes	Often	Never	Sometimes	Often	Sometimes	Sometimes	Often	Often	Sometimes	Very Little
27	Woman	Science	>50,000 BDT	Married	2	Nuclear family	Urban	No	Yes	No	No	No	Yes	Yes	No	No	Yes	1	Maintain social networks	খুব Often	Never	Sometimes	Sometimes	Very Little	Sometimes	Sometimes	Never	Never	Never	Often	Sometimes	Very Little	Very Little	Often	Often	Never	Never	Never	Very Little	Often	Often	Sometimes	Never	Often	Often
25	Woman	Science	25,000-50,000 BDT	Bachelor	5	Nuclear family	Urban	No	Yes	Yes	Yes	Yes	Yes	Yes	No	Yes	No	6	Education, passage of time, no specific reason	খুব Often	Often	Very Little	Sometimes	Never	খুব Often	Very Little	Often	Often	Never	Very Little	Very Little	Sometimes	Sometimes	Never	Sometimes	Often	Often	Often	Often	Never	Sometimes	Often	Often	Sometimes	Often
33	Woman	Science	>50,000 BDT	Married	4	Nuclear family	Urban	No	No	No	No	Yes	Yes	Yes	Yes	No	No	9	passing time	Sometimes	Sometimes	Often	Very Little	Often	খুব Often	Never	Often	Very Little	Sometimes	Very Little	Very Little	Very Little	Very Little	Never	Sometimes	Never	Very Little	Never	Often	Very Little	Often	Sometimes	Often	Sometimes	Sometimes
21	Woman	Science	>50,000 BDT	Bachelor	6	Combined Family	Rural	No	No	Yes	Yes	Yes	Yes	Yes	No	Yes	No	3	Education, relief from the stress of daily life	Never	Never	Sometimes	Sometimes	Never	Very Little	Very Little	Sometimes	Very Little	Often	Very Little	Very Little	Very Little	Often	Very Little	Sometimes	Sometimes	Often	Often	Often	Very Little	Very Little	Sometimes	Often	Very Little	Very Little
25	Woman	Science	<25,000 BDT	Bachelor	5	Nuclear family	Urban	No	No	No	No	Yes	Yes	Yes	No	No	Yes	8	Maintaining social networks, relieving the stress of everyday life, passing time, no specific reason	Sometimes	Very Little	Sometimes	Often	Very Little	Often	Often	Sometimes	Very Little	Sometimes	Often	Sometimes	Never	Very Little	Sometimes	Often	Sometimes	Very Little	Sometimes	Very Little	Often	Sometimes	Often	Often	Sometimes	Very Little
22	Woman	Science	25,000-50,000 BDT	Bachelor	3	Nuclear family	Urban	No	No	Yes	No	Yes	No	Yes	No	No	No	3	education	Never	Never	Very Little	Never	Never	Never	Very Little	Often	Sometimes	Never	Very Little	Very Little	Sometimes	Often	Never	Sometimes	Sometimes	Sometimes	Often	Often	Never	Very Little	Very Little	Often	Very Little	Very Little
22	Woman	Science	25,000-50,000 BDT	Bachelor	4	Nuclear family	Urban	No	Yes	Yes	Yes	No	Yes	Yes	Yes	No	Yes	6	There is no specific reason	Very Little	Often	Sometimes	Very Little	Sometimes	খুব Often	Very Little	Sometimes	Sometimes	Sometimes	Sometimes	Sometimes	Sometimes	Sometimes	Sometimes	Often	Sometimes	Very Little	Very Little	Sometimes	Sometimes	Sometimes	Often	Often	Often	Very Little
22	Woman	Science	<25,000 BDT	Bachelor	3	Nuclear family	Urban	No	No	Yes	No	No	Yes	No	No	No	Yes	4	Education, maintaining social networks, relieving the stress of everyday life, passing time	Never	Never	Never	Sometimes	Never	Sometimes	Often	Often	Sometimes	Often	Never	Never	Never	Sometimes	Never	Often	Often	Often	Never	Never	Often	Often	Never	Sometimes	Often	Never
21	Male	Science	>50,000 BDT	Bachelor	8	Nuclear family	Urban	No	Yes	Yes	No	No	Yes	Yes	No	No	No	8	passing time	Never	Never	Never	Never	Never	Never	Often	Never	Never	Often	Often	Often	Never	Never	Very Little	Often	Never	Never	Sometimes	Sometimes	Sometimes	Sometimes	Never	Never	Often	Often
21	Woman	Science	<25,000 BDT	Bachelor	5	Nuclear family	Urban	No	Yes	Yes	No	No	Yes	Yes	No	Yes	No	3	There is no specific reason	Sometimes	Sometimes	Very Little	Often	Never	Sometimes	Very Little	Often	Never	Sometimes	Very Little	Very Little	Often	Often	Never	Very Little	Sometimes	Often	Often	Often	Very Little	Very Little	Sometimes	Often	Very Little	Very Little
20	Male	Science	<25,000 BDT	Bachelor	5	Nuclear family	Rural	No	No	No	No	No	Yes	No	No	No	No	2	Education, maintaining social networks, passing time	Sometimes	Very Little	Never	Very Little	Very Little	Very Little	Often	Never	Never	Often	Very Little	Sometimes	Very Little	Very Little	Sometimes	Sometimes	Never	Very Little	Sometimes	Very Little	Often	Sometimes	Very Little	Very Little	Often	Sometimes
26	Male	Science	25,000-50,000 BDT	Bachelor	8	Combined Family	Rural	No	No	No	No	No	Yes	Yes	No	No	Yes	2	Education, relief from the stress of daily life	Sometimes	Sometimes	Never	Often	Never	Never	Often	Never	Often	Sometimes	Often	Often	Never	Never	Sometimes	Often	Never	Often	Very Little	Sometimes	Often	Often	Sometimes	Sometimes	Often	Often
26	Male	Science	25,000-50,000 BDT	Bachelor	4	Nuclear family	Urban	Yes	No	Yes	No	Yes	Yes	Yes	No	Yes	No	7.5	passing time	Never	Never	Very Little	Often	Sometimes	Sometimes	Very Little	Often	Very Little	Sometimes	Never	Never	Very Little	Sometimes	Never	Sometimes	Never	Never	Sometimes	Sometimes	Sometimes	Sometimes	Sometimes	Often	Sometimes	Sometimes
24	Woman	Science	<25,000 BDT	Bachelor	4	Nuclear family	Urban	No	Yes	Yes	Yes	Yes	Yes	Yes	Yes	No	No	18	There is no specific reason	Very Little	Never	Often	Sometimes	Very Little	Very Little	Often	Sometimes	Often	Sometimes	Sometimes	Sometimes	Never	Never	Never	Very Little	Sometimes	Never	Often	Sometimes	Never	Never	Sometimes	Often	Very Little	Very Little
23	Woman	Science	25,000-50,000 BDT	Bachelor	5	Nuclear family	Rural	No	No	Yes	No	Yes	Yes	Yes	No	Yes	Yes	6	Education, maintaining social networks	Sometimes	Sometimes	Often	Often	Often	খুব Often	Very Little	Often	Often	Often	Often	Never	Often	Often	Never	Often	Often	Often	Often	Often	Never	Very Little	Often	Often	Very Little	Very Little
22	Woman	Science	25,000-50,000 BDT	Bachelor	11	Combined Family	Urban	No	Yes	Yes	Yes	Yes	Yes	No	No	No	Yes	10	Education, relief from the stress of everyday life, passing time	Sometimes	Never	Often	খুব Often	খুব Often	খুব Often	Very Little	Often	Sometimes	Very Little	Very Little	Sometimes	Very Little	Sometimes	Very Little	Sometimes	Often	Sometimes	Sometimes	Often	Very Little	Very Little	Often	Often	Very Little	Very Little
21	Woman	Science	25,000-50,000 BDT	Bachelor	4	Nuclear family	Urban	No	Yes	No	No	No	Yes	Yes	No	No	Yes	4	Education, maintaining social networks, passing time	Often	Very Little	Often	Often	Sometimes	Sometimes	Often	Sometimes	Often	Sometimes	Often	Very Little	Sometimes	Sometimes	Sometimes	Often	Very Little	Very Little	Very Little	Sometimes	Very Little	Very Little	Often	Often	Sometimes	Sometimes
28	Woman	Science	>50,000 BDT	Others	4	Nuclear family	Urban	No	No	Yes	Yes	Yes	Yes	Yes	No	No	No	8	There is no specific reason	Never	Never	Never	খুব Often	খুব Often	খুব Often	Very Little	Often	Often	Often	Often	Never	Often	Often	Very Little	Often	Often	Often	Often	Often	Never	Sometimes	Often	Often	Sometimes	Sometimes
21	Male	Business education	25,000-50,000 BDT	Bachelor	4	Nuclear family	Urban	No	No	No	No	No	Yes	No	No	No	Yes	2	Education, maintaining social network, release from stress of daily life	Very Little	Very Little	Very Little	Very Little	Never	Never	Sometimes	Never	Never	Sometimes	Sometimes	Very Little	Very Little	Very Little	Never	Often	Very Little	Very Little	Never	Never	Sometimes	Very Little	Never	Very Little	Often	Often
23	Woman	Science	<25,000 BDT	Bachelor	4	Nuclear family	Urban	No	No	No	Yes	Yes	Yes	Yes	Yes	No	No	1	There is no specific reason	Never	Never	খুব Often	খুব Often	Never	Never	Never	Often	Sometimes	Often	Very Little	Very Little	Very Little	Very Little	Sometimes	Often	Often	Often	Sometimes	Often	Very Little	Very Little	Often	Very Little	Sometimes	Often
23	Woman	Science	25,000-50,000 BDT	Bachelor	11	Combined Family	Urban	No	Yes	No	No	No	Yes	Yes	No	No	Yes	15	Education, maintaining social networks, passing time	Sometimes	Never	Very Little	Often	Sometimes	Very Little	Sometimes	Never	Very Little	Sometimes	Very Little	Never	Very Little	Never	Often	Sometimes	Often	Very Little	Sometimes	Sometimes	Very Little	Very Little	Often	Sometimes	Very Little	Sometimes
18	Male	Science	25,000-50,000 BDT	Bachelor	3	Nuclear family	Urban	No	Yes	Yes	Yes	Yes	Yes	Yes	No	Yes	Yes	8	Education, maintaining social networks, passing time	Never	Sometimes	Often	Very Little	Often	Very Little	Very Little	Often	Often	Often	Never	Never	Very Little	Very Little	Often	Very Little	Often	Often	Very Little	Often	Never	Never	Never	Very Little	Never	Never
21	Woman	Science	>50,000 BDT	Bachelor	6	Combined Family	Urban	No	Yes	No	No	No	No	No	Yes	No	No	4	education	Never	Very Little	Sometimes	Often	Very Little	Never	Sometimes	Never	Never	Never	Often	Often	Sometimes	Sometimes	Sometimes	Often	Often	Sometimes	Never	Never	Never	Often	Often	Sometimes	Often	Sometimes
19	Male	Science	25,000-50,000 BDT	Bachelor	6	Nuclear family	Urban	No	No	No	No	Yes	Yes	Yes	No	No	Yes	2	Education, maintaining social networks, relief from the stress of daily life, no specific reason	Never	Never	Never	খুব Often	Often	খুব Often	Very Little	Often	Often	Often	Often	Sometimes	Often	Often	Often	Never	Often	Often	Often	Often	Very Little	Never	Never	Very Little	Very Little	Never
22	Male	Business education	<25,000 BDT	Bachelor	3	Nuclear family	Rural	No	Yes	Yes	Yes	Yes	Yes	Yes	No	Yes	No	8	Education, maintaining social networks, relieving the stress of everyday life, passing time	Very Little	Sometimes	Often	Often	Very Little	খুব Often	Very Little	Often	Often	Often	Sometimes	Very Little	Often	Sometimes	Never	Very Little	Often	Often	Often	Often	Never	Very Little	Very Little	Sometimes	Very Little	Very Little
20	Male	Science	<25,000 BDT	Bachelor	4	Nuclear family	Urban	No	Yes	No	No	No	Yes	Yes	No	No	Yes	6	Maintain social networks	Very Little	Sometimes	Sometimes	Sometimes	Sometimes	Very Little	Often	Very Little	Very Little	Sometimes	Sometimes	Very Little	Very Little	Never	Sometimes	Often	Often	Sometimes	Very Little	Sometimes	Sometimes	Very Little	Very Little	Often	Often	Very Little
18	Woman	Science	25,000-50,000 BDT	Bachelor	4	Nuclear family	Urban	Yes	Yes	Yes	Yes	Yes	Yes	Yes	Yes	Yes	No	10	Maintaining social networks, relieving the stress of everyday life, passing time, no specific reason	Very Little	Sometimes	Often	খুব Often	খুব Often	খুব Often	Often	Very Little	Often	Sometimes	Never	Never	Sometimes	Often	Never	Very Little	Often	Often	Often	Sometimes	Never	Very Little	Sometimes	Often	Very Little	Very Little
24	Male	Science	<25,000 BDT	Bachelor	4	Nuclear family	Urban	No	Yes	No	No	Yes	No	Yes	No	Yes	Yes	6.5	Education, maintaining social networks, passing time	Sometimes	Never	Never	Very Little	Never	Sometimes	Very Little	Often	Often	Never	Never	Never	Sometimes	Often	Never	Very Little	Often	Often	Often	Often	Never	Never	Very Little	Often	Never	Never
22	Male	Science	25,000-50,000 BDT	Bachelor	3	Nuclear family	Urban	No	Yes	Yes	Yes	Yes	No	No	No	No	Yes	1	Education, maintaining social network, no specific reason	Never	Never	Never	Very Little	Never	Sometimes	Sometimes	Never	Never	Never	Never	Never	Very Little	Sometimes	Very Little	Very Little	Very Little	Sometimes	Often	Never	Very Little	Very Little	Never	Often	Very Little	Very Little
24	Woman	Science	25,000-50,000 BDT	Bachelor	2	Nuclear family	Urban	Yes	Yes	Yes	No	Yes	Yes	Yes	No	No	No	5.5	Education, maintaining social networks, relieving the stress of everyday life, passing time	Sometimes	Sometimes	Sometimes	Often	Sometimes	Often	Sometimes	Sometimes	Sometimes	Often	Often	Often	Sometimes	Sometimes	Never	Sometimes	Very Little	Very Little	Very Little	Sometimes	Sometimes	Sometimes	Sometimes	Very Little	Very Little	Very Little
22	Woman	Science	25,000-50,000 BDT	Bachelor	5	Nuclear family	Urban	No	No	Yes	No	No	No	No	Yes	No	No	1	There is no specific reason	Never	Never	Never	Sometimes	Never	Sometimes	Sometimes	Never	Often	Sometimes	Often	Very Little	Very Little	Sometimes	Very Little	Very Little	Never	Never	Often	Very Little	Very Little	Very Little	Sometimes	Sometimes	Often	Very Little
19	Male	Science	>50,000 BDT	Bachelor	5	Nuclear family	Urban	No	Yes	No	No	No	No	No	No	No	Yes	1	Maintaining social networks, passing time	Never	Never	Never	Sometimes	Never	Very Little	Often	Very Little	Never	Very Little	Sometimes	Sometimes	Very Little	Never	Sometimes	Very Little	Very Little	Very Little	Very Little	Sometimes	Often	Often	Very Little	Very Little	Very Little	Sometimes
23	Male	Science	25,000-50,000 BDT	Bachelor	4	Nuclear family	Urban	No	No	No	No	Yes	Yes	Yes	Yes	Yes	No	7	Business work, education, education, maintaining social network, relief from the stress of daily life	খুব Often	খুব Often	Sometimes	খুব Often	Never	Never	Often	Very Little	Sometimes	Often	Very Little	Sometimes	Very Little	Sometimes	Never	Often	Very Little	Often	Often	Very Little	Sometimes	Sometimes	Very Little	Very Little	Sometimes	Very Little
21	Male	Science	<25,000 BDT	Bachelor	5	Combined Family	Urban	No	Yes	Yes	No	Yes	Yes	Yes	No	No	No	10	passing time	Never	Never	Never	Often	Often	Often	Very Little	Often	Often	Never	Never	Very Little	Sometimes	Often	Never	Often	Often	Often	Often	Often	Very Little	Often	Often	Often	Often	Often
22	Male	Social science	25,000-50,000 BDT	Bachelor	4	Nuclear family	Urban	No	No	No	No	No	Yes	No	No	No	No	1	Maintaining social networks, no specific reason	Never	Never	Never	Never	Never	Never	Often	Never	Never	Never	Often	Very Little	Very Little	Very Little	Never	Very Little	Very Little	Very Little	Very Little	Sometimes	Very Little	Often	Never	Sometimes	Sometimes	Very Little
18	Woman	Science	>50,000 BDT	Bachelor	5	Nuclear family	Urban	No	Yes	Yes	Yes	Yes	Yes	Yes	No	Yes	Yes	15	Relief from the stress of everyday life, passing time, no specific reason	Sometimes	Very Little	Never	Never	Never	Often	Sometimes	Often	Often	Never	Sometimes	Very Little	Very Little	Very Little	Often	Very Little	Often	Often	Sometimes	Sometimes	Very Little	Very Little	Very Little	Very Little	Very Little	Very Little
20	Male	Science	<25,000 BDT	Bachelor	4	Nuclear family	Rural	No	Yes	Yes	Yes	Yes	Yes	Yes	No	No	No	16	passing time	Never	Never	Often	Often	Sometimes	Often	Very Little	Often	Sometimes	Often	Often	Very Little	Often	Often	Sometimes	Very Little	Sometimes	Very Little	Sometimes	Sometimes	Very Little	Never	Often	Often	Very Little	Very Little
21	Male	Business education	>50,000 BDT	Bachelor	5	Nuclear family	Urban	No	Yes	Yes	No	Yes	Yes	Yes	No	No	No	5	Business work, education, education, maintaining social network	Sometimes	Never	Sometimes	Often	Very Little	Sometimes	Sometimes	Never	Very Little	Sometimes	Often	Very Little	Never	Never	Never	Often	Very Little	Very Little	Very Little	Very Little	Sometimes	Sometimes	Often	Sometimes	Sometimes	Sometimes
22	Male	Science	25,000-50,000 BDT	Bachelor	10	Combined Family	Urban	No	No	No	No	No	Yes	Yes	No	No	No	6	Maintain social networks	Very Little	Sometimes	Very Little	Very Little	Very Little	Very Little	Very Little	Sometimes	Never	Often	Often	Very Little	Sometimes	Very Little	Very Little	Sometimes	Often	Sometimes	Often	Sometimes	Never	Never	Sometimes	Never	Often	Very Little
21	Woman	Science	25,000-50,000 BDT	Bachelor	3	Nuclear family	Urban	No	Yes	Yes	Yes	Yes	Yes	Yes	No	No	No	6	Passing time, no specific reason	Very Little	Very Little	Sometimes	Very Little	Never	Very Little	Sometimes	Sometimes	Often	Never	Sometimes	Very Little	Very Little	Very Little	Very Little	Very Little	Often	Very Little	Often	Often	Never	Very Little	Often	Often	Very Little	Very Little
21	Male	Science	>50,000 BDT	Bachelor	4	Nuclear family	Urban	No	No	Yes	Yes	Yes	No	Yes	Yes	Yes	No	14	Education, maintaining social networks	Often	Very Little	Very Little	Often	Never	Sometimes	Sometimes	Very Little	Very Little	Very Little	Sometimes	Sometimes	Very Little	Never	Never	Often	Sometimes	Often	Sometimes	Often	Sometimes	Often	Sometimes	Sometimes	Often	Sometimes
20	Woman	Science	>50,000 BDT	Bachelor	4	Nuclear family	Urban	No	Yes	Yes	No	Yes	No	Yes	No	No	Yes	6	passing time	Sometimes	Often	Sometimes	Often	Sometimes	Sometimes	Often	Never	Very Little	Often	Often	Sometimes	Never	Never	Often	Often	Often	Never	Never	Often	Often	Often	Often	Often	Often	Often
21	Male	Business education	>50,000 BDT	Bachelor	4	Nuclear family	Urban	No	Yes	Yes	Yes	Yes	Yes	Yes	Yes	Yes	No	6	Business work, education	Sometimes	Sometimes	Often	Sometimes	Sometimes	Very Little	Often	Very Little	Never	Very Little	Sometimes	Never	Never	Very Little	Never	Often	Often	Sometimes	Sometimes	Sometimes	Sometimes	Sometimes	Often	Sometimes	Sometimes	Sometimes
25	Male	Science	25,000-50,000 BDT	Bachelor	6	Nuclear family	Urban	No	Yes	No	No	No	Yes	Yes	No	No	No	4	Maintaining social networks, relieving the stress of everyday life, passing time	Never	Very Little	Sometimes	Very Little	Never	Never	Often	Never	Never	Never	Sometimes	Sometimes	Often	Never	Never	Sometimes	Never	Very Little	Very Little	Very Little	Very Little	Very Little	Very Little	Very Little	Very Little	Very Little
20	Woman	Science	25,000-50,000 BDT	Bachelor	4	Nuclear family	Urban	No	No	Yes	Yes	No	Yes	Yes	No	No	No	7	Education, maintaining social networks, passing time	Never	Never	Never	Very Little	Never	Never	Sometimes	Never	Very Little	Sometimes	Sometimes	Very Little	Very Little	Sometimes	Never	Very Little	Very Little	Very Little	Sometimes	Sometimes	Sometimes	Very Little	Often	Sometimes	Sometimes	Sometimes
22	Male	Science	<25,000 BDT	Bachelor	4	Nuclear family	Urban	No	No	Yes	No	Yes	Yes	Yes	No	No	No	2	Maintain social networks	খুব Often	Very Little	Never	Sometimes	Never	Never	Often	Very Little	Very Little	Sometimes	Sometimes	Very Little	Very Little	Sometimes	Very Little	Very Little	Sometimes	Sometimes	Often	Often	Very Little	Sometimes	Often	Often	Sometimes	Very Little
23	Woman	Science	<25,000 BDT	Bachelor	2	Nuclear family	Urban	Yes	Yes	Yes	No	Yes	Yes	Yes	No	No	Yes	2	Release from the stress of everyday life	Very Little	Sometimes	Often	Never	Never	Very Little	Very Little	Sometimes	Sometimes	Never	Sometimes	Very Little	Very Little	Sometimes	Never	Sometimes	Sometimes	Sometimes	Sometimes	Sometimes	Sometimes	Very Little	Very Little	Sometimes	Often	Often
21	Male	Science	25,000-50,000 BDT	Bachelor	4	Nuclear family	Urban	No	Yes	Yes	Yes	No	Yes	Yes	No	No	No	5	There is no specific reason	Sometimes	Never	Very Little	Often	Often	খুব Often	Often	Sometimes	Very Little	Often	Very Little	Very Little	Very Little	Often	Sometimes	Often	Very Little	Very Little	Very Little	Very Little	Sometimes	Very Little	Sometimes	Very Little	Sometimes	Sometimes
22	Male	Science	25,000-50,000 BDT	Bachelor	5	Nuclear family	Urban	No	No	Yes	No	Yes	No	No	No	No	No	4	education	Very Little	Very Little	Very Little	Very Little	Never	Sometimes	Sometimes	Often	Often	Often	Very Little	Very Little	Often	Often	Never	Sometimes	Often	Often	Often	Often	Never	Never	Very Little	Often	Very Little	Very Little
25	Woman	Science	>50,000 BDT	Married	10	Combined Family	Urban	No	Yes	No	Yes	No	Yes	Yes	Yes	No	No	8	education	Never	খুব Often	খুব Often	Sometimes	Often	Very Little	Very Little	Often	Often	Sometimes	Never	Never	Never	Very Little	Never	Often	Often	Often	Often	Often	Never	Very Little	Often	Often	Often	Very Little
22	Woman	Science	25,000-50,000 BDT	Bachelor	5	Nuclear family	Urban	No	No	Yes	No	No	Yes	No	No	No	No	5	passing time	Sometimes	Very Little	Sometimes	Never	খুব Often	Often	Very Little	Very Little	Very Little	Sometimes	Often	Often	Never	Never	Very Little	Often	Sometimes	Sometimes	Sometimes	Never	Often	Sometimes	Often	Very Little	Sometimes	Sometimes
21	Woman	Business education	25,000-50,000 BDT	Bachelor	5	Combined Family	Rural	No	No	No	No	Yes	Yes	Yes	No	No	No	3	education	Sometimes	Very Little	Sometimes	Sometimes	Very Little	Very Little	Often	Never	Never	Sometimes	Never	Very Little	Very Little	Never	Never	Very Little	Never	Sometimes	Very Little	Never	Never	Sometimes	Never	Never	Very Little	Never
18	Male	Science	<25,000 BDT	Bachelor	3	Nuclear family	Urban	No	Yes	No	No	No	No	No	No	No	Yes	4.5	education	Never	Never	Never	Sometimes	Very Little	Sometimes	Often	Never	Never	Often	Often	Often	Often	Never	Sometimes	Sometimes	Never	Never	Never	Never	Often	Often	Never	Never	Often	Often
21	Male	Science	25,000-50,000 BDT	Bachelor	5	Nuclear family	Rural	No	Yes	No	No	Yes	Yes	Yes	No	No	Yes	5	Education, maintaining a social network, relieving the stress of everyday life, passing time, no specific reason	Very Little	Never	Sometimes	Sometimes	Never	Sometimes	Sometimes	Often	Sometimes	Sometimes	Often	Sometimes	Sometimes	Very Little	Never	Very Little	Very Little	Often	Sometimes	Sometimes	Very Little	Very Little	Never	Sometimes	Very Little	Sometimes
21	Woman	Business education	>50,000 BDT	Bachelor	4	Nuclear family	Urban	No	No	No	Yes	No	Yes	No	No	No	Yes	1	Business work, education, education, maintaining social networks	Very Little	Very Little	Very Little	Very Little	Never	Never	Often	Very Little	Very Little	Very Little	Often	Sometimes	Often	Very Little	Very Little	Often	Very Little	Sometimes	Very Little	Sometimes	Sometimes	Very Little	Sometimes	Sometimes	Sometimes	Very Little
23	Male	Science	<25,000 BDT	Married	5	Nuclear family	Rural	No	No	Yes	No	No	Yes	Yes	No	No	No	4	Business work, education, education, maintaining social network, passing time	Often	Never	Never	Sometimes	Sometimes	Often	Often	Very Little	Often	Sometimes	Often	Very Little	Very Little	Sometimes	Very Little	Often	Very Little	Sometimes	Sometimes	Very Little	Sometimes	Very Little	Sometimes	Often	Sometimes	Very Little
21	Woman	Social science	>50,000 BDT	Bachelor	4	Nuclear family	Urban	No	Yes	Yes	No	Yes	Yes	Yes	Yes	No	Yes	5	passing time	Sometimes	Very Little	Sometimes	Sometimes	Very Little	Sometimes	Sometimes	Very Little	Very Little	Sometimes	Often	Sometimes	Never	Sometimes	Sometimes	Often	Very Little	Very Little	Very Little	Very Little	Sometimes	Sometimes	Sometimes	Sometimes	Often	Often
22	Woman	Business education	<25,000 BDT	Married	4	Nuclear family	Urban	No	No	Yes	Yes	Yes	Yes	Yes	No	No	No	5	Maintain social networks	Never	Sometimes	Often	Very Little	Often	Often	Often	Very Little	Often	Sometimes	Sometimes	Very Little	Sometimes	Sometimes	Often	Often	Very Little	Very Little	Sometimes	Sometimes	Sometimes	Often	Sometimes	Sometimes	Often	Often
22	Woman	Science	25,000-50,000 BDT	Married	7	Nuclear family	Rural	No	Yes	No	No	Yes	Yes	Yes	No	Yes	No	3.5	Release from the stress of everyday life	Very Little	Never	Never	Never	Never	Never	Often	Never	Never	Never	Never	Very Little	Never	Never	Never	Often	Never	Never	Never	Often	Sometimes	Often	Often	Sometimes	Often	Often
22	Woman	Science	>50,000 BDT	Bachelor	3	Nuclear family	Urban	No	No	Yes	No	No	Yes	No	No	No	No	4	There is no specific reason	Very Little	Never	Never	Sometimes	Sometimes	Never	Sometimes	Never	Never	Very Little	Never	Very Little	Never	Never	Very Little	Often	Never	Often	Never	Often	Sometimes	Very Little	Never	Sometimes	Often	Sometimes
18	Male	Science	25,000-50,000 BDT	Bachelor	5	Combined Family	Urban	No	Yes	Yes	No	No	Yes	Yes	No	No	No	3	Education, passage of time, no specific reason	Never	Never	Never	Sometimes	Never	Never	Often	Never	Never	Never	Often	Sometimes	Never	Sometimes	Very Little	Often	Never	Never	Never	Never	Sometimes	Often	Never	Never	Often	Often
21	Woman	Science	25,000-50,000 BDT	Bachelor	4	Nuclear family	Urban	No	No	No	No	No	Yes	Yes	No	No	No	2	Education, no specific reason	Never	Never	Never	Never	Never	Never	Often	Often	Often	Often	Never	Very Little	Never	Very Little	Never	Very Little	Often	Very Little	Very Little	Often	Very Little	Very Little	Very Little	Often	Very Little	Very Little
21	Woman	Science	25,000-50,000 BDT	Bachelor	4	Nuclear family	Urban	No	Yes	Yes	Yes	No	No	Yes	No	No	Yes	1	There is no specific reason	Very Little	Very Little	Sometimes	Very Little	Very Little	Sometimes	Often	Sometimes	Very Little	Sometimes	Sometimes	Very Little	Very Little	Very Little	Never	Often	Sometimes	Sometimes	Often	Sometimes	Very Little	Sometimes	Sometimes	Sometimes	Often	Sometimes
23	Woman	Science	>50,000 BDT	Bachelor	4	Nuclear family	Urban	No	No	No	No	Yes	No	No	No	No	No	16	Education, passage of time, no specific reason	Never	Sometimes	Never	Very Little	Very Little	Often	Often	Often	Sometimes	Sometimes	Very Little	Very Little	Often	Sometimes	Never	Very Little	Often	Often	Often	Very Little	Very Little	Never	Often	Often	Very Little	Very Little
24	Woman	Science	25,000-50,000 BDT	Married	3	Nuclear family	Rural	Yes	Yes	Yes	No	Yes	Yes	Yes	No	No	No	5	Maintaining social networks, relieving the stress of everyday life, passing time	Never	Never	Sometimes	Sometimes	Sometimes	Sometimes	Often	Sometimes	Very Little	Sometimes	Often	Very Little	Sometimes	Sometimes	Often	Often	Never	Never	Very Little	Sometimes	Often	Often	Sometimes	Very Little	Often	Often
24	Male	Science	>50,000 BDT	Bachelor	4	Nuclear family	Urban	No	No	Yes	No	Yes	Yes	Yes	No	Yes	No	1	Maintaining social networks, relieving the stress of everyday life, passing time	Never	Never	Never	Never	Sometimes	Never	Very Little	Sometimes	Never	Sometimes	Sometimes	Very Little	Very Little	Sometimes	Very Little	Often	Very Little	Sometimes	Very Little	Very Little	Very Little	Sometimes	Sometimes	Very Little	Often	Often
21	Male	Science	25,000-50,000 BDT	Bachelor	6	Nuclear family	Rural	No	Yes	Yes	Yes	Yes	Yes	Yes	No	Yes	No	6	Maintaining social networks, relieving the stress of everyday life, passing time	Often	Very Little	Often	খুব Often	Often	খুব Often	Sometimes	Often	Often	Sometimes	Very Little	Very Little	Often	Often	Very Little	Very Little	Often	Often	Often	Often	Very Little	Very Little	Often	Often	Very Little	Very Little
22	Male	Science	25,000-50,000 BDT	Bachelor	4	Nuclear family	Urban	No	No	Yes	No	Yes	Yes	Yes	No	No	Yes	5	Maintaining social networks, passing time, no specific reason	Very Little	Sometimes	Very Little	Often	Sometimes	Often	Sometimes	Sometimes	Never	Often	Sometimes	Very Little	Often	Sometimes	Sometimes	Very Little	Sometimes	Often	Often	Often	Sometimes	Sometimes	Sometimes	Very Little	Sometimes	Often
23	Woman	Science	>50,000 BDT	Bachelor	5	Nuclear family	Urban	No	Yes	Yes	Yes	Yes	Yes	Yes	No	No	No	10	Education, maintaining a social network, relieving the stress of everyday life, passing time, no specific reason	Very Little	Never	Sometimes	Often	Sometimes	Often	Often	Very Little	Never	Sometimes	Often	Often	Never	Sometimes	Often	Often	Sometimes	Very Little	Very Little	Very Little	Often	Often	Never	Sometimes	Often	Often
22	Woman	Science	<25,000 BDT	Bachelor	3	Nuclear family	Urban	No	Yes	No	No	No	Yes	Yes	Yes	No	No	8	Education, relief from the stress of everyday life, passing time	Very Little	Very Little	Sometimes	Very Little	Never	Never	Often	Never	Never	Never	Often	Sometimes	Never	Never	Often	Often	Never	Never	Never	Never	Often	Often	Sometimes	Never	Often	Often
21	Male	Science	25,000-50,000 BDT	Bachelor	4	Nuclear family	Urban	No	No	Yes	No	No	Yes	No	No	No	Yes	3	passing time	Never	Very Little	Sometimes	Often	Very Little	Often	Very Little	Sometimes	Never	Very Little	Sometimes	Very Little	Sometimes	Sometimes	Sometimes	Often	Very Little	Very Little	Often	Sometimes	Very Little	Sometimes	Never	Sometimes	Very Little	Sometimes
20	Woman	Science	>50,000 BDT	Bachelor	5	Nuclear family	Urban	No	Yes	Yes	No	Yes	Yes	Yes	No	No	Yes	6	Education, maintaining social networks, relieving the stress of everyday life, passing time	Often	Often	Often	Often	Often	Often	Very Little	Often	Very Little	Sometimes	Sometimes	Very Little	Sometimes	Sometimes	Very Little	Sometimes	Very Little	Very Little	Sometimes	Sometimes	Sometimes	Sometimes	Sometimes	Sometimes	Sometimes	Very Little
24	Male	Social science	>50,000 BDT	Bachelor	4	Nuclear family	Urban	No	Yes	No	No	Yes	Yes	Yes	No	No	No	4.5	Business work, education, education, maintaining social network	Very Little	Sometimes	Sometimes	Sometimes	Sometimes	Sometimes	Often	Very Little	Very Little	Very Little	Often	Sometimes	Sometimes	Sometimes	Often	Sometimes	Sometimes	Sometimes	Sometimes	Sometimes	Very Little	Sometimes	Often	Very Little	Sometimes	Sometimes
23	Male	Social science	>50,000 BDT	Bachelor	7	Nuclear family	Urban	No	Yes	No	Yes	Yes	Yes	Yes	No	No	No	4.5	Business work, education, maintaining social network, relief from the stress of daily life, passing time, no specific reason	Very Little	Never	Very Little	Sometimes	Very Little	Sometimes	Sometimes	Often	Very Little	Very Little	Often	Very Little	Very Little	Often	Often	Sometimes	Often	Sometimes	Very Little	Sometimes	Never	Very Little	Often	Sometimes	Very Little	Very Little
21	Male	Science	25,000-50,000 BDT	Bachelor	4	Nuclear family	Urban	No	Yes	No	No	Yes	Yes	No	No	No	No	1	There is no specific reason	Never	Never	Very Little	Never	Never	Never	Very Little	Very Little	Very Little	Often	Never	Very Little	Very Little	Very Little	Never	Never	Often	Very Little	Very Little	Often	Very Little	Never	Very Little	Often	Very Little	Very Little
22	Woman	Science	25,000-50,000 BDT	Bachelor	5	Nuclear family	Urban	No	No	Yes	No	Yes	Yes	Yes	No	No	No	2	passing time	Sometimes	Very Little	Often	Often	Never	Very Little	Sometimes	Very Little	Very Little	Often	Never	Very Little	Very Little	Very Little	Never	Very Little	Sometimes	Sometimes	Very Little	Often	Very Little	Never	Often	Often	Very Little	Very Little
20	Woman	Humanitarian studies	<25,000 BDT	Bachelor	7	Nuclear family	Rural	No	No	Yes	No	No	Yes	Yes	No	No	No	6	Education, maintaining social networks, relieving the stress of everyday life, passing time	Sometimes	Never	Often	খুব Often	Very Little	Sometimes	Often	Sometimes	Sometimes	Very Little	Sometimes	Very Little	Sometimes	Sometimes	Very Little	Often	Often	Sometimes	Very Little	Sometimes	Very Little	Often	Often	Often	Sometimes	Sometimes
22	Male	Science	25,000-50,000 BDT	Married	10	Combined Family	Rural	No	No	No	Yes	Yes	Yes	Yes	Yes	No	No	2	Education, maintaining social networks	Sometimes	Never	Sometimes	Never	Sometimes	Often	Often	Sometimes	Very Little	Very Little	Sometimes	Very Little	Never	Very Little	Often	Often	Often	Often	Never	Never	Very Little	Sometimes	Sometimes	Sometimes	Often	Often
18	Male	Science	>50,000 BDT	Bachelor	4	Nuclear family	Urban	No	Yes	No	No	No	Yes	Yes	Yes	No	No	12	Passing time, no specific reason	Often	Sometimes	Often	Often	Sometimes	খুব Often	Sometimes	Often	Very Little	Sometimes	Sometimes	Sometimes	Often	Sometimes	Never	Sometimes	Sometimes	Often	Often	Sometimes	Very Little	Sometimes	Sometimes	Often	Sometimes	Very Little
21	Male	Science	>50,000 BDT	Bachelor	6	Combined Family	Urban	No	Yes	Yes	No	No	No	Yes	No	No	Yes	2	There is no specific reason	Never	Very Little	Sometimes	Never	Never	Never	Sometimes	Very Little	Very Little	Never	Often	Often	Never	Never	Never	Often	Never	Often	Never	Never	Never	Never	Never	Never	Never	Never
20	Male	Science	>50,000 BDT	Bachelor	4	Nuclear family	Urban	No	No	No	No	No	No	No	No	No	Yes	1	There is no specific reason	Never	Never	Never	Never	Never	Never	Very Little	Very Little	Often	Very Little	Never	Very Little	Sometimes	Sometimes	Never	Very Little	Never	Often	Sometimes	Often	Sometimes	Never	Never	Very Little	Very Little	Very Little
27	Male	Science	25,000-50,000 BDT	Bachelor	6	Combined Family	Urban	No	No	No	No	Yes	Yes	Yes	No	No	No	5	education	Very Little	Sometimes	Never	Often	Often	Often	Sometimes	Often	Often	Very Little	Very Little	Very Little	Sometimes	Never	Sometimes	Often	Sometimes	Very Little	Never	Often	Very Little	Often	Often	Very Little	Often	Sometimes
25	Male	Business education	<25,000 BDT	Bachelor	4	Nuclear family	Rural	No	Yes	No	No	No	Yes	No	No	No	Yes	1	Education, maintaining social networks	Never	Never	Never	Never	Never	Never	Often	Never	Never	Never	Often	Often	Never	Sometimes	Very Little	Sometimes	Never	Never	Never	Never	Often	Often	Never	Never	Often	Often
22	Male	Social science	<25,000 BDT	Bachelor	6	Nuclear family	Urban	No	Yes	No	No	No	Yes	No	No	No	Yes	4	Maintain social networks	Never	Never	Sometimes	Sometimes	Very Little	Often	Often	Never	Often	Never	Often	Very Little	Often	Often	Often	Often	Never	Often	Often	Often	Often	Often	Never	Very Little	Often	Often
23	Male	Social science	>50,000 BDT	Bachelor	7	Nuclear family	Urban	No	No	No	No	No	Yes	No	No	No	Yes	4	Maintain social networks	Sometimes	Never	Never	Often	Never	Never	Often	Never	Very Little	Never	Often	Often	Never	Never	Never	Never	Never	Never	Never	Never	Never	Never	Never	Never	Never	Never
22	Woman	Social science	25,000-50,000 BDT	Bachelor	4	Nuclear family	Urban	No	Yes	Yes	No	Yes	Yes	Yes	No	No	No	6	Education, maintaining social networks, passing time	Very Little	Very Little	Often	Never	Sometimes	Sometimes	Often	Sometimes	Never	Sometimes	Sometimes	Very Little	Very Little	Sometimes	Sometimes	Sometimes	Sometimes	Very Little	Very Little	Sometimes	Sometimes	Sometimes	Sometimes	Very Little	Sometimes	Sometimes
20	Male	Social science	25,000-50,000 BDT	Bachelor	4	Nuclear family	Rural	Yes	Yes	Yes	Yes	Yes	Yes	Yes	Yes	No	Yes	6	There is no specific reason	Often	Often	Often	Sometimes	Sometimes	Often	Sometimes	Often	Often	Often	Sometimes	Often	Very Little	Sometimes	Very Little	Sometimes	Sometimes	Often	Very Little	Sometimes	Often	Sometimes	Sometimes	Sometimes	Sometimes	Very Little
23	Male	Social science	>50,000 BDT	Bachelor	6	Nuclear family	Urban	No	Yes	No	Yes	No	Yes	Yes	Yes	No	Yes	1	Education, maintaining social networks, relieving the stress of everyday life, passing time	Sometimes	Very Little	Very Little	Never	Never	Very Little	Often	Very Little	Never	Very Little	Often	Sometimes	Very Little	Very Little	Very Little	Often	Very Little	Very Little	Never	Never	Often	Sometimes	Very Little	Very Little	Sometimes	Sometimes
18	Woman	Science	25,000-50,000 BDT	Bachelor	6	Nuclear family	Rural	No	Yes	No	No	No	Yes	Yes	Yes	No	No	2	education	Never	Never	Very Little	Very Little	Never	Never	Sometimes	Never	Never	Never	Often	Sometimes	Often	Never	Never	Often	Never	Never	Never	Never	Often	Often	Sometimes	Never	Often	Often
21	Male	Social science	25,000-50,000 BDT	Bachelor	6	Nuclear family	Rural	No	No	Yes	No	No	Yes	No	No	No	Yes	8	passing time	Never	Never	Often	খুব Often	Sometimes	খুব Often	Often	Very Little	Very Little	Very Little	Sometimes	Very Little	Very Little	Sometimes	Very Little	Often	Sometimes	Very Little	Sometimes	Sometimes	Often	Sometimes	Often	Sometimes	Often	Sometimes
21	Male	Social science	<25,000 BDT	Bachelor	5	Combined Family	Rural	Yes	No	Yes	Yes	No	Yes	Yes	No	No	Yes	3	Maintain social networks	Sometimes	Never	Never	খুব Often	Never	খুব Often	Often	Never	Never	Very Little	Often	Very Little	Never	Never	Often	Sometimes	Very Little	Very Little	Very Little	Never	Often	Very Little	Never	Never	Often	Often
20	Woman	Science	25,000-50,000 BDT	Bachelor	5	Nuclear family	Urban	No	No	No	No	No	Yes	No	No	No	Yes	2	Education, maintaining social networks, passing time	Sometimes	Never	Never	Sometimes	Very Little	খুব Often	Often	Never	Never	Often	Often	Often	Never	Never	Sometimes	Often	Very Little	Very Little	Never	Never	Often	Often	Sometimes	Never	Often	Often
22	Male	Business education	<25,000 BDT	Bachelor	6	Nuclear family	Urban	Yes	No	No	No	No	Yes	No	No	No	No	2	There is no specific reason	Never	Very Little	Sometimes	Very Little	Never	Sometimes	Often	Never	Never	Very Little	Often	Very Little	Very Little	Never	Sometimes	Often	Never	Never	Never	Never	Sometimes	Often	Very Little	Very Little	Sometimes	Sometimes
20	Woman	Science	25,000-50,000 BDT	Bachelor	3	Nuclear family	Rural	No	Yes	Yes	Yes	Yes	Yes	Yes	No	Yes	No	8	passing time	Very Little	Very Little	খুব Often	খুব Often	Sometimes	Often	Sometimes	Sometimes	Often	Often	Never	Never	Often	Often	Never	Very Little	Often	Often	Often	Often	Never	Very Little	Sometimes	Often	Very Little	Very Little
22	Male	Social science	25,000-50,000 BDT	Bachelor	4	Nuclear family	Rural	No	No	No	No	Yes	No	Yes	No	Yes	Yes	12	Maintaining social networks, relieving the stress of everyday life, passing time, no specific reason	Never	Never	Often	খুব Often	Often	খুব Often	Sometimes	Often	Often	Sometimes	Often	Sometimes	Very Little	Often	Sometimes	Often	Very Little	Sometimes	Sometimes	Sometimes	Very Little	Very Little	Often	Often	Very Little	Very Little
23	Male	Business education	<25,000 BDT	Bachelor	3	Nuclear family	Rural	No	No	Yes	No	No	Yes	Yes	No	No	No	5	Education, maintaining social networks, passing time	Very Little	Very Little	Sometimes	Often	Never	Often	Often	Never	Very Little	Sometimes	Often	Sometimes	Never	Never	Sometimes	Often	Never	Never	Sometimes	Never	Sometimes	Often	Sometimes	Very Little	Often	Sometimes
23	Woman	Science	25,000-50,000 BDT	Bachelor	6	Nuclear family	Rural	No	Yes	No	Yes	No	Yes	Yes	No	No	No	5	There is no specific reason	Never	Never	Sometimes	Very Little	Never	Never	Never	Often	Never	Never	Often	Very Little	Never	Never	Never	Often	Never	Never	Sometimes	Often	Never	Often	Often	Never	Often	Often
23	Woman	Social science	<25,000 BDT	Bachelor	8	Nuclear family	Urban	No	No	Yes	Yes	Yes	Yes	Yes	No	No	No	2	education	Very Little	Very Little	Very Little	Never	Never	Very Little	Very Little	Never	Never	Very Little	Very Little	Very Little	Never	Very Little	Never	Very Little	Very Little	Very Little	Sometimes	Very Little	Never	Very Little	Never	Never	Very Little	Never
24	Male	Social science	<25,000 BDT	Bachelor	4	Nuclear family	Rural	No	No	Yes	No	Yes	Yes	Yes	No	No	No	8	Maintaining social networks, relieving the stress of everyday life, passing time, no specific reason	Sometimes	Never	Never	Sometimes	Sometimes	Sometimes	Sometimes	Sometimes	Sometimes	Sometimes	Sometimes	Sometimes	Sometimes	Sometimes	Very Little	Sometimes	Sometimes	Sometimes	Sometimes	Sometimes	Sometimes	Sometimes	Sometimes	Sometimes	Sometimes	Sometimes
25	Male	Social science	25,000-50,000 BDT	Bachelor	4	Nuclear family	Urban	No	No	No	No	No	Yes	No	No	No	No	1	Maintain social networks	Never	Very Little	Never	Never	Never	Never	Often	Never	Never	Often	Often	Often	Never	Very Little	Often	Sometimes	Very Little	Very Little	Very Little	Very Little	Often	Often	Never	Very Little	Sometimes	Sometimes
20	Male	Business education	<25,000 BDT	Bachelor	9	Combined Family	Rural	No	No	Yes	Yes	Yes	Yes	Yes	No	No	Yes	1	education	Sometimes	Very Little	Never	Never	Often	Very Little	Often	Never	Never	Very Little	Often	Often	Never	Never	Never	Sometimes	Never	Never	Very Little	Sometimes	Often	Often	Sometimes	Sometimes	Often	Very Little
21	Male	Business education	<25,000 BDT	Bachelor	4	Nuclear family	Urban	No	No	No	No	Yes	Yes	Yes	No	No	No	7	passing time	Never	Never	Never	খুব Often	Never	খুব Often	Often	Often	Sometimes	Sometimes	Very Little	Very Little	Very Little	Very Little	Very Little	Very Little	Very Little	Very Little	Very Little	Often	Sometimes	Very Little	Often	Often	Very Little	Very Little
20	Male	Social science	<25,000 BDT	Bachelor	6	Nuclear family	Rural	No	No	Yes	Yes	Yes	Yes	Yes	No	Yes	No	3	Maintain social networks	Often	Sometimes	Often	Often	Often	Often	Sometimes	Often	Sometimes	Sometimes	Very Little	Sometimes	Very Little	Very Little	Very Little	Very Little	Sometimes	Very Little	Very Little	Very Little	Very Little	Sometimes	Very Little	Sometimes	Sometimes	Very Little
23	Male	Business education	25,000-50,000 BDT	Bachelor	10	Combined Family	Rural	No	No	Yes	No	No	No	Yes	No	No	No	6	education	Sometimes	Sometimes	Very Little	Sometimes	Never	Never	Often	Never	Sometimes	Never	Very Little	Very Little	Very Little	Never	Very Little	Very Little	Sometimes	Sometimes	Very Little	Sometimes	Never	Very Little	Sometimes	Sometimes	Sometimes	Sometimes
20	Male	Business education	<25,000 BDT	Bachelor	7	Combined Family	Urban	No	No	Yes	Yes	Yes	Yes	No	No	No	Yes	3	Education, maintaining a social network, relieving the stress of everyday life, passing time, no specific reason	Very Little	Very Little	Sometimes	Sometimes	Sometimes	Sometimes	Very Little	Sometimes	Never	Never	Sometimes	Very Little	Often	Often	Never	Very Little	Sometimes	Often	Sometimes	Often	Very Little	Sometimes	Sometimes	Often	Very Little	Often
23	Male	Social science	<25,000 BDT	Bachelor	4	Nuclear family	Urban	No	Yes	Yes	Yes	No	Yes	Yes	No	No	No	2	Maintain social networks	Never	Very Little	Sometimes	Often	Never	Sometimes	Often	Very Little	Never	Sometimes	Often	Very Little	Never	Never	Never	Sometimes	Never	Very Little	Never	Never	Sometimes	Often	Never	Very Little	Very Little	Very Little
22	Male	Science	25,000-50,000 BDT	Bachelor	7	Nuclear family	Rural	Yes	No	Yes	No	No	Yes	Yes	No	No	Yes	2	Education, no specific reason	Very Little	Never	Never	Sometimes	Very Little	Often	Often	Sometimes	Sometimes	Very Little	Sometimes	Sometimes	Very Little	Very Little	Never	Very Little	Sometimes	Very Little	Never	Never	Often	Sometimes	Very Little	Very Little	Often	Often
19	Woman	Science	<25,000 BDT	Bachelor	8	Combined Family	Rural	No	No	No	No	No	No	No	No	No	No	8	passing time	Never	Never	Never	Never	Never	Never	Often	Never	Never	Often	Sometimes	Very Little	Never	Never	Never	Sometimes	Never	Never	Never	Never	Sometimes	Often	Sometimes	Never	Often	Very Little
[truncated: 1,111 more rows]
